# Supplementary material for: Timeliness of routine vaccination among 24–35 months children in Urban Gambia
Source: PLoS One. 2026 Apr 3;21(4):e0346048. doi: 10.1371/journal.pone.0346048 (PMC13048424; doi:10.1371/journal.pone.0346048)
Supplement: S1 File — (XLSX) [file pone.0346048.s001.xlsx]

## Sheet: Caregiver_ 2YL vaccination
start	end	Date	dob	has_iwc	card_con	rno_card	bcg_card	bcg_date	bcg_recall	bcg_days	hep_card	hep_date	hep_recall	hep_days	p1_card	p1_date	P1_recall	p1_days	p2_card	p2_date	p2_recall	p2_days	p3_card	p3_date	p3_recall	p3_days	yf_card	yf_date	yf_recall	yf_days	mr1_card	mr1_date	mr1_recall	mr1_days	menA_card	menA_date	menA_recall	menA_days	mr2_card	mr2_date	mr2_recall	mr2_days	dpt_card	dpt_date	dpt_recall	dpt_days	opvb_card	opvb_date	opvb_recall
2023-03-27 15:22:11	2023-03-27 15:46:18	2023-03-27	2020-01-02	Yes	Good		Yes	2020-01-03		1	Yes	2020-01-03		1	Yes	2020-03-30		88	Yes	2020-04-27		116	Yes	2022-05-24		873	Yes	2021-10-29		666	Yes	2021-10-29		666	Yes	2022-11-28		1061	Yes	2022-11-28		1061	Yes	2022-11-28		1061	Yes	2022-11-28
2023-03-29 09:33:18	2023-03-29 09:57:26	2023-03-29	2020-01-12	Yes	Good		Yes	2020-01-27		15	Yes	2020-01-27		15	Yes	2020-04-13		92	Yes	2020-07-07		177	Yes	2020-08-12		213	Yes	2020-11-24		317	Yes	2020-11-24		317	Yes	2022-02-17		767	No		No		No		No		No		No
2023-04-12 12:37:46	2023-04-12 12:46:32	2023-04-12	2020-01-02	Yes	Good		Yes	2020-02-13		42	Yes	2020-02-13		42	Yes	2020-03-13		71	Yes	2020-04-14		103	Yes	2020-05-19		138	Yes	2020-11-12		315	Yes	2020-11-12		315	Yes	2021-04-08		462	Yes	2021-09-28		635	Yes	2021-09-28		635	Yes	2021-09-28
2023-04-12 12:22:56	2023-04-12 12:31:22	2023-04-12	2020-02-27	Yes	Good		Yes	2020-02-28		1	Yes	2020-02-28		1	Yes	2020-05-07		70	Yes	2020-06-05		99	Yes	2020-07-06		130	Yes	2020-12-03		280	Yes	2020-12-03		280	Yes	2020-11-23		270	Yes	2020-09-21		207	Yes	2020-09-21		207	Yes	2020-09-21
2023-03-27 13:20:22	2023-03-27 14:56:25	2023-03-27	2020-02-28	Yes	Bad		Yes	2020-03-02		3	Yes	2020-03-02		3	Yes	2020-05-04		66	Yes	2020-06-15		108	Yes	2020-07-13		136	Yes	2020-12-07		283	Yes	2020-12-07		283	Yes	2021-03-08		374	Yes	2021-09-10		560	Yes	2021-09-10		560	Yes	2021-09-10
2023-04-12 11:54:09	2023-04-12 12:18:04	2020-02-17	2020-02-17	Yes	Good		Yes	2020-03-05		17	Yes	2020-03-05		17	Yes	2020-04-23		66	Yes	2020-05-21		94	Yes	2020-07-23		157	Yes	2020-12-03		290	Yes	2020-12-03		290	Yes	2021-03-17		394	Yes	2021-08-18		548	Yes	2021-08-18		548	Yes	2021-08-18
2023-03-23 09:58:40	2023-03-23 10:10:58	2023-03-23	2020-03-14	Yes	Good		Yes	2020-03-14		0.5	Yes	2020-03-14		0.5	Yes	2020-11-18		249	Yes	2020-12-23		284	Yes	2021-01-27		319	Yes	2021-09-22		557	Yes	2021-09-22		557	Yes	2021-10-28		593	No		No		No		No		No		No
2023-03-29 12:32:45	2023-03-29 13:52:10	2023-03-29	2020-03-14	Yes	Good		Yes	2020-03-16		2	Yes	2020-03-16		2	Yes	2020-05-20		67	Yes	2020-06-17		95	Yes	2020-07-22		130	Yes	2021-01-27		319	Yes	2021-01-27		319	Yes	2021-03-24		375	Yes	2022-10-19		949	Yes	2022-08-24		893	Yes	2022-10-19
2023-03-29 09:17:26	2023-03-29 09:27:59	2023-03-29	2020-03-19	Yes	Good		Yes	2020-03-19		0.5	Yes	2020-03-19		0.5	Yes	2020-06-29		102	Yes	2020-07-28		131	Yes	2020-10-13		208	Yes	2020-12-28		284	Yes	2021-12-28		649	No		No		No		No		No		No		No		No
2023-03-14 13:24:42	2023-03-14 13:42:24	2023-03-14	2020-02-28	Yes	Good		Yes	2020-03-24		25	Yes	2020-03-24		25	Yes	2020-04-28		60	Yes	2020-06-02		95	Yes	2020-08-03		157	Yes	2020-11-30		276	Yes	2020-11-30		276	Yes	2021-03-15		381	Yes	2021-09-06		556	Yes	2021-09-06		556	Yes	2021-09-06
2023-03-14 15:33:18	2023-03-14 15:51:33	2023-03-14	2020-10-24	No		Card missing	No		Yes		No		Yes		No		Yes		No		Yes		No		Yes		No		Yes		No		Yes		No		Yes		No		No		No		No		No		No
2023-03-23 13:41:45	2023-03-23 14:28:46	2023-03-23	2020-03-24	Yes	Good		Yes	2020-03-24		0.5	Yes	2020-03-24		0.5	Yes	2020-06-09		77	Yes	2020-07-07		105	Yes	2020-09-08		168	Yes	2021-01-25		307	Yes	2021-01-25		307	Yes	2021-03-24		365	Yes	2021-09-24		549	Yes	2021-09-24		549	Yes	2021-09-24
2023-03-15 13:34:38	2023-03-15 13:44:39	2023-03-15	2020-03-28	Yes	Good		Yes	2020-03-29		1	Yes	2020-03-29		1	Yes	2020-05-28		61	Yes	2021-06-29		458	Yes	2020-07-30		124	Yes	2020-12-30		277	Yes	2020-12-30		277	Yes	2021-03-29		366	No		No		No		No		No		No
2023-03-14 13:38:26	2023-03-14 13:50:00	2023-03-14	2020-03-23	Yes	Good		Yes	2020-04-02		10	Yes	2020-04-02		10	Yes	2020-05-21		59	Yes	2020-06-18		87	Yes	2020-07-17		116	Yes	2021-01-14		297	Yes	2021-01-14		297	Yes	2021-04-14		387	Yes	2021-10-20		576	Yes	2021-10-20		576	Yes	2021-09-20
2023-03-30 22:33:30	2023-04-02 17:37:49	2023-04-02	2020-04-03	Yes	Good		Yes	2020-04-04		1	Yes	2020-04-04		1	Yes	2020-06-06		64	Yes	2020-07-11		99	Yes	2020-08-22		141	Yes	2021-01-23		295	Yes	2021-01-23		295	Yes	2021-04-17		379	Yes	2021-12-20		626	Yes	2021-09-08		523	Yes	2021-12-20
2023-03-30 22:30:23	2023-04-02 17:36:14	2023-04-02	2020-04-07	Yes	Good		Yes	2020-04-07		0.5	Yes	2020-04-07		0.5	Yes	2020-07-06		90	Yes	2020-08-21		136	Yes	2020-10-07		183	Yes	2021-01-11		279	Yes	2021-01-11		279	Yes	2021-05-10		398	No		No		No		No		No		No
2023-03-29 12:32:36	2023-03-29 12:40:46	2023-03-29	2020-04-07	Yes	Bad		Yes	2020-04-09		2	Yes	2020-05-19		42	Yes	2020-07-01		85	Yes	2020-08-05		120	Yes	2020-09-09		155	Yes	2021-01-27		295	Yes	2021-01-27		295	Yes	2021-05-19		407	Yes	2021-10-06		547	Yes	2022-10-06		912	Yes	2021-10-19
2023-03-16 13:27:10	2023-03-16 13:39:20	2023-03-16	2020-03-19	Yes	Good		Yes	2020-04-16		28	Yes	2020-04-16		28	Yes	2020-05-28		70	Yes	2020-06-25		98	Yes	2020-07-23		126	Yes	2021-01-07		294	Yes	2021-01-07		294	Yes	2021-04-01		378	Yes	2021-09-23		553	Yes	2021-09-23		553	Yes	2021-09-23
2023-03-28 15:13:30	2023-03-30 10:26:37	2023-03-28	2020-03-14	Yes	Good		Yes	2020-04-18		35	Yes	2020-04-18		35	Yes	2020-06-15		93	Yes	2020-07-19		127	Yes	2020-08-17		156	Yes	2021-01-18		310	Yes	2021-01-18		310	Yes	2021-04-19		401	Yes	2021-10-24		589	Yes	2021-03-16		367	Yes	2021-10-24
2023-03-27 14:37:31	2023-04-01 12:48:29	2021-03-27	2020-04-11	Yes	Good		Yes	2020-04-20		9	Yes	2020-04-20		9	Yes	2020-06-15		65	Yes	2020-07-13		93	Yes	2020-08-11		122	Yes	2021-01-11		275	Yes	2021-01-11		275	Yes	2021-04-13		367	Yes	2021-11-08		576	Yes	2021-08-17		493	Yes	2021-11-08
2023-03-15 14:11:52	2023-03-15 14:20:44	2023-03-15	2020-04-10	Yes	Good		Yes	2020-04-28		18	Yes	2020-04-28		18	Yes	2020-06-10		61	Yes	2020-07-13		94	Yes	2020-08-20		132	Yes	2021-02-09		305	Yes	2021-02-09		305	Yes	2021-05-03		388	No		No		No		No		No		No
2023-03-15 14:10:10	2023-03-15 14:19:55	2023-03-15	2021-02-24	No		Card missing	No		Yes		No		Yes		No		Yes		No		Yes		No		Yes		No		Yes		No		Yes		No		Yes		No		Yes		No		Yes		No		Yes
2023-03-15 13:54:29	2023-03-15 13:58:54	2023-03-15	2020-09-19	No		Card missing	No		Yes		No		Yes		No		Yes		No		Yes		No		Yes		No		Yes		No		Yes		No		No		No		No		No		No		No		No
2023-03-30 14:21:01	2023-03-30 14:26:10	2023-03-30	2020-04-25	Yes	Bad		Yes	2020-04-28		3	Yes	2020-04-28		3	Yes	2020-07-18		84	Yes	2020-08-15		112	Yes	2020-11-20		209	Yes	2021-03-04		313	Yes	2021-03-04		313	Yes	2021-05-08		378	Yes	2021-11-06		560	Yes	2021-11-06		560	Yes	2021-11-06
2023-03-26 12:56:02	2023-03-26 13:06:30	2023-03-26	2020-04-28	Yes	Good		Yes	2020-04-30		2	Yes	2020-04-30		2	Yes	2020-06-30		63	Yes	2020-07-30		93	Yes	2020-09-01		126	Yes	2021-02-03		281	Yes	2021-02-03		281	Yes	2021-05-19		386	Yes	2021-11-09		560	Yes	2021-10-13		533	Yes	2021-11-09
2023-04-02 13:08:44	2023-04-02 13:18:07	2023-04-02	2020-05-01	Yes	Good		Yes	2020-05-02		1	Yes	2020-05-02		1	Yes	2020-07-04		64	Yes	2020-08-22		113	Yes	2020-09-19		141	Yes	2021-02-20		295	Yes	2021-02-20		295	Yes	2021-05-29		393	Yes	2021-11-21		569	Yes	2021-09-19		506	Yes	2021-11-21
2023-03-15 13:45:30	2023-03-15 13:52:07	2023-03-15	2020-05-05	Yes	Good		Yes	2020-05-05		0.5	Yes	2020-05-05		0.5	Yes	2020-07-09		65	Yes	2020-08-15		102	Yes	2020-09-14		132	Yes	2021-02-08		279	Yes	2021-02-08		279	Yes	2021-05-07		367	Yes	2021-11-11		555	Yes	2021-09-30		513	Yes	2021-10-11
2023-03-27 14:34:54	2023-03-27 14:48:42	2023-03-27	2020-05-05	Yes	Good		Yes	2020-05-07		2	Yes	2020-05-07		2	Yes	2020-07-15		71	Yes	2020-08-19		106	Yes	2020-10-21		169	Yes	2021-02-17		288	Yes	2021-02-17		288	Yes	2022-01-28		633	Yes	2021-11-16		560	Yes	2021-11-16		560	Yes	2021-11-16
2023-04-11 13:11:48	2023-04-11 13:53:28	2023-04-11	2020-05-05	Yes	Bad		Yes	2020-05-08		3	Yes	2020-05-08		3	Yes	2020-07-11		67	Yes	2020-08-28		115	Yes	2020-10-10		158	Yes	2021-02-05		276	Yes	2021-02-05		276	No		No		No		No		No		No		No		No
2023-03-29 13:13:59	2023-03-30 11:50:01	2023-03-29	2020-05-05	Yes	Good		Yes	2020-05-14		9	Yes	2020-05-14		9	Yes	2020-09-04		122	Yes	2020-11-06		185	Yes	2020-12-04		213	Yes	2021-03-07		306	Yes	2021-03-07		306	Yes	2021-12-12		586	Yes	2021-12-12		586	Yes	2021-12-10		584	Yes	2021-12-12
2023-03-25 11:38:26	2023-03-25 11:48:24	2023-03-25	2020-05-15	Yes	Good		Yes	2020-05-16		1	Yes	2020-05-16		1	Yes	2020-07-22		68	Yes	2020-09-16		124	Yes	2020-11-05		174	No		No		No		No		Yes	2021-09-02		475	No		No		No		No		No		No
2023-03-15 11:30:54	2023-03-15 11:52:19	2023-03-15	2020-05-05	Yes	Good		Yes	2020-05-18		13	Yes	2020-05-18		13	Yes	2020-07-16		72	Yes	2020-08-17		104	Yes	2020-09-21		139	Yes	2021-02-23		294	Yes	2021-02-23		294	Yes	2021-08-17		469	Yes	2021-11-16		560	Yes	2021-10-16		529	Yes	2021-11-16
2023-03-15 13:33:24	2023-03-15 13:42:27	2023-03-15	2020-05-15	Yes	Bad		Yes	2020-05-18		3	Yes	2020-05-18		3	Yes	2020-07-16		62	Yes	2020-08-20		97	Yes	2020-09-24		132	Yes	2021-02-25		286	Yes	2021-02-25		286	Yes	2021-02-27		288	Yes	2021-09-30		503	Yes	2021-09-30		503	Yes	2021-09-30
2023-03-14 14:02:21	2023-03-14 14:11:42	2023-03-14	2020-05-05	Yes	Good		Yes	2020-05-21		16	Yes	2020-05-21		16	Yes	2020-07-27		83	Yes	2020-08-21		108	Yes	2020-09-21		139	Yes	2023-01-19		989	Yes	2023-01-19		989	No		No		No		No		No		No		No		No
2023-04-01 13:33:02	2023-04-01 14:25:33	2023-04-01	2020-05-24	Yes	Good		Yes	2020-05-25		1	Yes	2020-05-25		1	Yes	2020-07-27		64	Yes	2020-09-01		100	Yes	2020-10-06		135	Yes	2021-02-25		277	Yes	2021-02-25		277	Yes	2021-05-25		366	No		No		Yes	2021-10-19		513	No		No
2023-03-29 12:04:37	2023-03-30 11:12:38	2023-03-29	2020-05-23	Yes	Good		Yes	2020-05-26		3	Yes	2020-05-26		3	Yes	2020-08-04		73	Yes	2020-09-17		117	Yes	2020-10-15		145	No		No		Yes	2021-08-17		451	No		No		No		No		No		No		No		No
2023-04-02 10:35:32	2023-04-02 10:42:04	2023-04-02	2020-05-17	Yes	Good		Yes	2020-05-28		11	Yes	2020-05-28		11	Yes	2020-08-13		88	Yes	2020-09-24		130	Yes	2020-11-05		172	Yes	2021-03-04		291	Yes	2021-03-04		291	Yes	2021-05-27		375	No		No		Yes	2022-03-08		660	No		No
2023-04-12 12:37:24	2023-04-12 12:47:33	2023-04-12	2020-05-18	Yes	Good		Yes	2020-05-28		10	Yes	2020-05-28		10	Yes	2020-07-23		66	Yes	2020-08-27		101	Yes	2020-09-24		129	Yes	2021-02-25		283	Yes	2021-02-25		283	Yes	2021-05-27		374	Yes	2021-11-25		556	No		No		No		No
2023-03-15 14:13:36	2023-03-15 14:27:07	2023-03-15	2020-05-20	Yes	Good		Yes	2020-06-01		12	Yes	2020-06-01		12	Yes	2020-07-20		61	Yes	2020-08-17		89	Yes	2020-09-17		120	Yes	2021-09-09		477	Yes	2021-09-09		477	No		No		Yes	2022-04-14		694	Yes	2021-10-18		516	No		No
2023-03-15 11:35:42	2023-03-15 11:45:44	2023-03-15	2020-05-01	Yes	Good		Yes	2020-06-02		32	Yes	2020-06-02		32	Yes	2020-07-07		67	Yes	2020-08-05		96	Yes	2020-09-04		126	Yes	2021-01-01		245	Yes	2021-01-01		245	Yes	2021-05-04		368	Yes	2021-12-14		592	Yes	2021-12-14		592	Yes	2021-12-14
2023-03-16 12:01:41	2023-03-16 14:45:01	2023-03-16	2020-08-05	No		Card missing	No		Yes		No		Yes		No		Yes		No		Yes		No		No		No		No		No		No		No		No		No		No		No		No		No		No
2023-03-16 12:39:01	2023-03-16 13:00:19	2023-03-16	2020-03-14	No		Card damage	No		Yes		No		Yes		No		Yes		No		Yes		No		Yes		No		Yes		No		Yes		No		No		No		No		No		No		No		No
2023-03-14 12:58:27	2023-03-14 13:16:29	2023-03-14	2020-05-27	Yes	Good		Yes	2020-06-04		8	Yes	2020-06-04		8	Yes	2020-08-10		75	Yes	2020-09-28		124	Yes	2020-11-02		159	Yes	2021-03-22		299	Yes	2021-03-22		299	No		No		No		No		No		No		No		No
2023-04-11 11:16:05	2023-04-11 11:23:58	2023-04-11	2020-05-27	Yes	Good		Yes	2020-06-04		8	Yes	2020-06-04		8	Yes	2020-08-06		71	Yes	2020-09-10		106	Yes	2020-10-22		148	Yes	2021-02-11		260	Yes	2021-02-11		260	Yes	2021-05-27		365	Yes	2020-12-23		210	Yes	2021-11-11		533	Yes	2021-12-23
2023-04-11 11:26:50	2023-04-11 11:37:32	2023-04-11	2020-05-22	Yes	Bad		Yes	2020-06-08		17	Yes	2020-06-08		17	Yes	2020-08-03		73	Yes	2020-09-07		108	Yes	2020-10-05		136	Yes	2021-03-04		286	Yes	2021-04-04		317	Yes	2021-06-07		381	Yes	2021-12-16		573	Yes	2021-11-04		531	Yes	2021-12-16
2023-03-23 10:56:30	2023-03-23 11:22:35	2023-03-23	2020-03-02	Yes	Good		Yes	2020-06-11		101	Yes	2020-06-11		101	Yes	2020-08-05		156	Yes	2020-08-31		182	Yes	2020-09-29		211	Yes	2021-03-31		394	Yes	2021-03-31		394	Yes	2021-07-07		492	Yes	2022-03-30		758	Yes	2022-01-24		693	No		No
2023-04-02 13:23:32	2023-04-02 13:31:02	2023-04-02	2020-05-17	Yes	Good		Yes	2020-06-11		25	Yes	2020-06-11		25	Yes	2020-07-20		64	Yes	2020-09-03		109	Yes	2020-10-01		137	Yes	2021-02-18		277	Yes	2021-02-18		277	Yes	2021-05-20		368	Yes	2022-01-03		596	Yes	2022-01-03		596	Yes	2022-01-03
2023-04-12 11:26:16	2023-04-12 11:33:38	2023-04-12	2020-06-13	Yes	Good		Yes	2020-06-15		2	Yes	2020-06-15		2	Yes	2020-10-13		122	Yes	2020-10-13		122	Yes	2020-11-10		150	Yes	2021-04-27		318	Yes	2021-04-27		318	Yes	2021-08-24		437	Yes	2022-11-07		877	Yes	2022-11-07		877	Yes	2022-11-07
2023-03-18 09:52:06	2023-03-18 14:01:26	2023-03-18	2020-08-20	No		Never took the child for routine immunization	Yes	2020-08-24		4	Yes	2020-08-24		4	Yes	2020-10-27		68	No		No		No		No		No		No		No		No		No		No		No		No		No		No		No		No
2023-03-29 10:58:57	2023-03-29 11:07:43	2020-05-03	2020-05-03	Yes	Good		Yes	2020-06-17		45	Yes	2020-06-17		45	Yes	2020-06-15		43	Yes	2020-09-16		136	Yes	2020-11-25		206	Yes	2021-11-17		563	Yes	2021-11-17		563	Yes	2021-11-17		563	Yes	2022-02-16		654	Yes	2022-03-16		682	Yes	2022-02-16
2023-03-29 12:03:14	2023-03-29 17:00:29	2023-03-29	2020-06-10	Yes	Good		Yes	2020-06-19		9	Yes	2020-06-19		9	No		No		No		No		No		No		No		No		No		No		No		No		No		No		No		No		No		No
2023-03-28 14:54:08	2023-03-30 10:27:08	2023-03-28	2020-05-09	Yes	Good		Yes	2020-06-19		41	Yes	2020-06-19		41	Yes	2020-07-16		68	Yes	2020-08-17		100	Yes	2020-09-28		142	Yes	2021-03-01		296	Yes	2021-03-01		296	Yes	2021-05-17		373	Yes	2022-03-25		685	Yes	2022-10-14		888	Yes	2022-03-25
2023-03-29 11:56:41	2023-03-30 10:40:34	2023-03-29	2020-06-07	Yes	Good		Yes	2020-06-21		14	Yes	2020-06-21		14	Yes	2020-08-09		63	Yes	2020-09-13		98	Yes	2020-11-29		175	Yes	2021-03-23		289	Yes	2021-03-23		289	Yes	2021-06-19		377	Yes	2021-12-28		569	Yes	2021-11-30		541	Yes	2021-12-28
2023-03-28 18:54:49	2023-03-30 10:34:05	2023-03-28	2020-06-21	Yes	Bad		Yes	2020-06-22		1	Yes	2020-06-22		1	Yes	2020-08-21		61	Yes	2020-09-25		96	Yes	2020-10-21		122	Yes	2021-03-26		278	Yes	2021-03-26		278	Yes	2021-06-22		366	No		No		Yes	2020-12-22		184	No		No
2023-03-16 11:25:02	2023-03-16 14:44:52	2023-03-16	2020-06-19	Yes	Good		Yes	2020-06-23		4	Yes	2020-06-23		4	Yes	2020-08-19		61	Yes	2020-09-23		96	Yes	2020-10-22		125	Yes	2021-03-23		277	Yes	2021-03-23		277	Yes	2021-06-29		375	Yes	2022-01-18		578	Yes	2021-12-14		543	No		No
2023-04-12 11:12:50	2023-04-12 11:17:47	2023-04-12	2020-06-11	Yes	Good		Yes	2020-06-23		12	Yes	2020-06-23		12	Yes	2020-09-14		95	Yes	2020-10-13		124	Yes	2020-11-12		154	Yes	2021-03-11		273	Yes	2021-03-11		273	Yes	2021-06-22		376	Yes	2021-12-13		550	Yes	2021-12-13		550	Yes	2020-12-13
2023-03-18 12:38:10	2023-03-18 14:02:45	2023-03-18	2021-03-18	No		Never took the child for routine immunization	No		No		No				No		No		No		No		No		No		No		No		No		No		No		No		No		No		No		No		No		No
2023-03-18 11:21:05	2023-03-18 14:02:16	2023-03-18	2020-06-30	Yes	Good		Yes	2020-07-02		2	Yes	2020-07-02		2	Yes	2020-09-01		63	Yes	2020-10-01		93	Yes	2020-12-09		162	Yes	2021-04-07		281	Yes	2021-04-07		281	Yes	2021-07-06		371	No		No		No		No		No		No
2023-03-25 12:55:55	2023-03-25 13:20:19	2023-03-25	2020-06-20	Yes	Good		Yes	2020-07-02		12	Yes	2020-07-02		12	Yes	2020-09-02		74	Yes	2020-10-21		123	Yes	2020-12-23		186	No		No		No		No		No		No		No		No		No		No		No		No
2023-03-27 15:04:37	2023-03-27 15:54:47	2023-03-27	2020-07-09	Yes	Bad		Yes	2020-07-13		4	Yes	2020-07-13		4	Yes	2020-09-14		67	Yes	2020-10-19		102	Yes	2020-11-16		130	Yes	2021-04-19		284	Yes	2021-04-19		284	Yes	2021-07-12		368	Yes	2022-01-17		557	Yes	2021-11-22		501	Yes	2022-01-17
2023-03-18 13:08:14	2023-03-18 14:02:54	2023-03-18	2020-06-22	Yes	Good		Yes	2020-07-14		22	Yes	2020-07-14		22	Yes	2020-08-25		64	Yes	2020-09-22		92	Yes	2020-10-27		127	Yes	2021-04-27		309	Yes	2021-04-27		309	Yes	2021-07-13		386	No		No		Yes	2021-11-23		519	No		No
2023-03-23 09:38:42	2023-03-23 09:48:02	2023-03-23	2020-07-14	Yes	Good		Yes	2020-07-14		0.5	Yes	2020-07-14		0.5	Yes	2020-09-24		72	Yes	2020-11-19		128	Yes	2021-03-25		254	Yes	2021-07-08		359	Yes	2021-09-08		421	Yes	2022-03-16		610	Yes	2022-03-10		604	No		No		No		No
2023-03-22 13:57:24	2023-03-22 14:07:22	2023-03-22	2020-07-06	Yes	Good		Yes	2020-07-15		9	Yes	2020-07-15		9	Yes	2020-09-17		73	Yes	2020-10-23		109	Yes	2020-11-26		143	Yes	2021-06-22		351	Yes	2021-06-22		351	Yes	2021-10-28		479	Yes	2022-04-22		655	Yes	2022-04-22		655	Yes	2022-04-22
2023-04-10 13:56:07	2023-04-11 23:06:06	2023-04-10	2020-07-18	Yes	Bad		Yes	2020-07-21		3	Yes	2020-07-21		3	Yes	2020-09-22		66	Yes	2020-10-22		96	Yes	2020-11-24		129	Yes	2021-04-20		276	Yes	2021-04-20		276	Yes	2021-07-27		374	No		No		Yes	2021-11-25		495	No		No
2023-03-25 12:47:56	2023-03-25 12:54:02	2023-03-25	2020-07-10	Yes	Good		Yes	2020-07-22		12	Yes	2020-07-22		12	Yes	2020-09-23		75	Yes	2020-11-11		124	Yes	2020-12-09		152	Yes	2021-05-12		306	Yes	2021-05-12		306	Yes	2021-08-11		397	Yes	2022-04-13		642	Yes	2022-02-12		582	Yes	2022-04-13
2023-03-30 10:19:56	2023-03-30 12:48:21	2023-03-30	2020-07-16	Yes	Good		Yes	2020-07-27		11	Yes	2020-07-27		11	Yes	2020-12-10		147	Yes	2023-03-04		961	No		No		Yes	2023-03-04		961	Yes	2023-03-04		961	No		No		No		No		No		No		No		No
2023-04-03 14:46:06	2023-04-03 15:44:16	2023-04-03	2020-07-16	Yes	Good		Yes	2020-07-27		11	Yes	2020-07-27		11	Yes	2020-12-10		147	Yes	2023-03-04		961	No		No		Yes	2023-03-04		961	Yes	2023-03-04		961	No		No		No		No		No		No		No		No
2023-03-18 10:41:42	2023-03-18 14:01:56	2023-03-18	2020-07-24	Yes	Bad		Yes	2020-07-28		4	Yes	2020-07-28		4	Yes	2020-09-24		62	Yes	2020-10-22		90	Yes	2020-12-08		137	Yes	2021-04-27		277	Yes	2021-04-27		277	Yes	2021-04-27		277	No		No		Yes	2021-12-28		522	No		No
2023-03-18 13:29:10	2023-03-18 14:03:03	2023-03-18	2020-07-13	Yes	Good		Yes	2020-08-06		24	Yes	2020-08-06		24	Yes	2020-09-17		66	Yes	2020-11-19		129	Yes	2021-01-07		178	No		No		No		No		No		No		No		No		No		No		No		No
2023-04-11 14:54:39	2023-04-11 14:59:39	2023-04-11	2020-07-28	Yes	Good		Yes	2020-08-06		9	Yes	2020-08-06		9	Yes	2020-10-01		65	Yes	2020-11-12		107	Yes	2020-12-17		142	Yes	2021-05-06		282	Yes	2021-05-06		282	Yes	2021-09-23		422	No		No		No		No		No		No
2023-04-12 11:45:39	2023-04-12 11:53:53	2023-04-12	2020-08-05	Yes	Bad		Yes	2020-08-07		2	Yes	2020-08-07		2	Yes	2020-10-29		85	Yes	2020-12-11		128	Yes	2021-01-22		170	No		No		No		No		No		No		No		No		No		No		No		No
2023-03-27 16:05:31	2023-03-27 16:16:48	2023-03-27	2020-08-07	Yes	Good		Yes	2020-08-08		1	Yes	2020-08-08		1	Yes	2020-10-07		61	Yes	2020-11-24		109	Yes	2020-12-28		143	Yes	2021-05-10		276	Yes	2021-05-10		276	Yes	2021-08-09		367	Yes	2022-04-08		609	Yes	2021-12-22		502	Yes	2022-04-08
2023-04-19 10:47:56	2023-04-19 11:33:19	2023-04-19	2020-07-23	Yes	Good		Yes	2020-08-08		16	Yes	2020-08-07		15	Yes	2020-10-10		79	Yes	2020-10-12		81	Yes	2020-12-10		140	Yes	2021-04-29		280	Yes	2021-04-29		280	Yes	2021-07-29		371	Yes	2022-03-10		595	Yes	2022-01-10		536	Yes	2022-03-10
2023-03-15 11:53:36	2023-03-15 12:08:00	2023-03-15	2020-07-31	Yes	Good		Yes	2020-08-10		10	Yes	2020-08-10		10	Yes	2020-10-01		62	Yes	2021-03-25		237	Yes	2021-05-11		284	Yes	2021-06-28		332	Yes	2021-06-28		332	Yes	2021-08-25		390	Yes	2022-01-31		549	Yes	2022-05-12		650	Yes	2022-01-31
2023-03-30 22:31:55	2023-04-02 17:37:05	2023-04-02	2020-08-10	Yes	Bad		Yes	2020-08-10		0.5	Yes	2020-08-10		0.5	Yes	2020-10-12		63	Yes	2020-11-16		98	Yes	2020-12-21		133	Yes	2021-05-10		273	Yes	2021-05-10		273	Yes	2021-09-06		392	Yes	2022-12-02		844	Yes	2022-12-02		844	Yes	2022-12-02
2023-04-07 19:10:52	2023-04-07 19:23:48	2023-04-07	2020-08-11	Yes	Good		Yes	2020-08-11		0.5	Yes	2020-08-11		0.5	Yes	2020-10-28		78	Yes	2020-11-25		106	Yes	2020-12-23		134	Yes	2021-05-19		281	Yes	2021-05-19		281	Yes	2021-12-15		491	No		No		Yes	2022-02-02		540	No		No
2023-04-01 16:12:51	2023-04-11 23:25:08	2023-04-01	2020-08-05	Yes	Good		Yes	2020-08-11		6	Yes	2020-08-11		6	Yes	2020-10-06		62	Yes	2020-11-09		96	Yes	2020-12-08		125	Yes	2021-04-06		244	Yes	2021-05-11		279	Yes	2021-08-17		377	No		No		Yes	2021-12-21		503	No		No
2023-03-26 13:37:55	2023-03-26 16:38:33	2023-03-26	2020-08-10	Yes	Good		Yes	2020-08-13		3	Yes	2020-08-13		3	Yes	2020-10-26		77	Yes	2020-11-23		105	Yes	2020-12-21		133	Yes	2021-05-10		273	Yes	2021-05-10		273	Yes	2021-08-23		378	No		No		No		No		No		No
2023-04-12 12:22:25	2023-04-12 12:31:37	2023-04-12	2020-08-03	Yes	Good		Yes	2020-08-13		10	Yes	2020-08-13		10	Yes	2020-10-08		66	Yes	2020-11-19		108	Yes	2021-07-01		332	Yes	2021-05-14		284	Yes	2021-05-14		284	No		No		No		No		No		No		No		No
2023-04-12 12:49:20	2023-04-12 18:01:43	2023-04-12	2020-07-17	Yes	Good		Yes	2020-08-14		28	Yes	2020-08-14		28	Yes	2020-10-09		84	Yes	2020-11-09		115	Yes	2020-12-28		164	Yes	2021-05-10		297	Yes	2021-05-10		297	Yes	2022-09-06		781	Yes	2022-09-06		781	Yes	2022-09-06		781	Yes	2022-09-06
2023-03-29 12:12:59	2023-03-29 17:02:15	2023-03-29	2020-08-17	Yes	Good		Yes	2020-08-17		0.5	Yes	2020-08-17		0.5	Yes	2020-10-20		64	Yes	2020-11-16		91	Yes	2020-11-23		98	No		No		No		No		No		No		No		No		No		No		No		No
2023-03-15 12:44:24	2023-03-15 12:53:28	2023-03-15	2020-08-21	Yes	Bad		Yes	2020-08-21		0.5	Yes	2020-08-21		0.5	Yes	2020-11-12		83	Yes	2020-12-10		111	Yes	2021-01-14		146	Yes	2021-06-17		300	Yes	2021-06-17		300	Yes	2021-09-16		391	Yes	2022-02-24		552	Yes	2022-02-24		552	Yes	2022-02-24
2023-03-29 12:26:55	2023-03-29 12:51:04	2023-03-29	2020-07-08	Yes	Good		Yes	2020-08-21		44	Yes	2020-08-21		44	Yes	2020-09-11		65	Yes	2020-10-23		107	Yes	2020-11-20		135	Yes	2021-05-28		324	Yes	2021-05-28		324	Yes	2021-07-16		373	Yes	2022-01-28		569	Yes	2022-01-28		569	Yes	2022-01-28
2023-03-18 13:46:43	2023-03-18 14:03:14	2023-03-18	2020-08-22	Yes	Good		Yes	2020-08-24		2	Yes	2020-08-24		2	Yes	2020-10-22		61	Yes	2020-11-26		96	Yes	2020-12-24		124	Yes	2021-05-27		278	Yes	2021-05-27		278	Yes	2021-09-24		398	No		No		No		No		No		No
2023-04-09 10:40:39	2023-04-09 10:48:59	2023-04-09	2020-08-14	Yes	Bad		Yes	2020-08-26		12	Yes	2020-08-26		12	Yes	2020-10-28		75	Yes	2020-11-25		103	Yes	2020-12-28		136	Yes	2021-05-20		279	Yes	2021-05-20		279	Yes	2021-08-25		376	Yes	2022-03-22		585	Yes	2022-03-22		585	Yes	2022-03-22
2023-03-23 13:28:14	2023-03-23 13:36:21	2023-03-23	2020-08-26	Yes	Bad		Yes	2020-08-27		1	Yes	2020-08-27		1	Yes	2020-11-10		76	Yes	2020-12-08		104	Yes	2021-01-05		132	Yes	2021-05-26		273	Yes	2021-05-26		273	Yes	2021-08-26		365	Yes	2022-08-26		730	Yes	2022-01-05		497	No		No
2023-03-16 14:27:13	2023-03-16 14:36:55	2023-03-16	2020-08-28	Yes	Good		Yes	2020-08-28		0.5	Yes	2020-08-28		0.5	Yes	2020-10-29		62	Yes	2020-11-26		90	Yes	2020-12-31		125	Yes	2021-06-03		279	Yes	2021-06-16		292	Yes	2021-09-09		377	No		No		No		No		No		No
2023-03-29 12:49:37	2023-03-29 13:53:02	2023-03-29	2020-08-15	Yes	Good		Yes	2020-08-31		16	Yes	2020-08-31		16	Yes	2020-10-15		61	Yes	2020-11-13		90	Yes	2020-12-14		121	Yes	2021-05-24		282	Yes	2021-05-24		282	Yes	2022-05-23		646	Yes	2022-05-23		646	Yes	2022-05-23		646	No		No
2023-03-15 11:37:47	2023-03-15 11:46:32	2023-03-15	2020-07-21	Yes	Bad		Yes	2020-09-03		44	Yes	2020-09-03		44	Yes	2020-10-05		76	Yes	2020-11-05		107	Yes	2020-12-12		144	Yes	2021-05-20		303	Yes	2021-05-20		303	Yes	2021-08-05		380	No		No		No		No		No		No
2023-03-30 12:54:44	2023-03-30 13:08:07	2023-03-30	2020-09-04	Yes	Good		Yes	2020-09-07		3	Yes	2020-09-07		3	Yes	2020-11-04		61	Yes	2020-12-03		90	Yes	2021-01-07		125	Yes	2021-09-22		383	Yes	2021-06-10		279	Yes	2021-09-22		383	Yes	2022-04-20		593	Yes	2022-04-04		577	No		No
2023-03-30 22:32:37	2023-04-02 17:37:22	2023-04-02	2020-08-11	Yes	Good		Yes	2020-09-07		27	Yes	2020-09-07		27	Yes	2021-10-12		427	Yes	2021-02-17		190	No		No		No		No		No		No		No		No		No		No		No		No		No		No
2023-03-22 14:11:59	2023-03-22 14:32:09	2023-03-22	2020-09-04	Yes	Good		Yes	2020-09-08		4	Yes	2020-09-08		4	Yes	2020-11-09		66	Yes	2020-12-07		94	Yes	2021-01-05		123	Yes	2021-06-07		276	Yes	2021-06-07		276	Yes	2021-08-06		336	No		No		No		No		No		No
2023-03-15 10:04:57	2023-03-15 10:17:10	2023-03-15	2020-09-08	Yes	Good		Yes	2020-09-09		1	Yes	2020-09-09		1	Yes	2020-11-20		73	Yes	2020-12-18		101	Yes	2021-01-15		129	Yes	2021-07-05		300	Yes	2021-07-05		300	Yes	2021-09-13		370	No		No		Yes	2022-02-17		527	No		No
2023-04-02 11:51:42	2023-04-02 11:59:13	2023-04-02	2020-08-15	Yes	Good		Yes	2020-09-09		25	Yes	2020-09-09		25	Yes	2020-12-09		116	No		No		No		No		No		No		No		No		No		No		No		No		No		No		No		No
2023-03-30 10:07:06	2023-03-30 10:19:50	2023-03-30	2020-08-20	Yes	Bad		Yes	2020-09-11		22	Yes	2020-08-20		0.5	Yes	2022-01-19		517	No		No		No		No		Yes	2022-01-22		520	Yes	2022-01-22		520	No		No		No		No		No		No		No		No
2023-04-12 12:43:25	2023-04-12 12:57:58	2023-04-12	2020-07-28	Yes	Bad		Yes	2020-09-11		45	Yes	2020-08-14		17	Yes	2020-10-09		73	Yes	2020-11-08		103	Yes	2020-12-28		153	Yes	2021-05-28		304	Yes	2021-05-09		285	Yes	2021-09-06		405	Yes	2022-02-27		579	Yes	2022-02-27		579	Yes	2022-02-27
2023-03-16 13:01:08	2023-03-16 13:08:47	2023-03-16	2020-09-10	Yes	Good		Yes	2020-09-12		2	Yes	2020-09-12		2	Yes	2020-11-14		65	Yes	2020-12-19		100	Yes	2021-01-19		131	Yes	2021-06-10		273	Yes	2021-06-10		273	Yes	2021-10-07		392	No		No		No		No		No		No
2023-04-09 12:59:56	2023-04-09 13:06:07	2023-04-09	2020-08-31	Yes	Bad		Yes	2020-09-12		12	Yes	2020-09-12		12	Yes	2020-10-31		61	Yes	2020-11-28		89	Yes	2020-12-26		117	Yes	2021-06-12		285	Yes	2021-06-12		285	Yes	2021-09-04		369	Yes	2022-03-12		558	Yes	2022-03-12		558	Yes	2022-03-12
2023-03-22 14:32:27	2023-03-22 14:41:34	2023-03-22	2020-09-12	Yes	Good		Yes	2020-09-14		2	Yes	2020-09-14		2	Yes	2020-11-16		65	Yes	2021-02-05		146	No		No		No		No		No		No		No		No		No		No		No		No		No		No
2023-03-26 16:21:55	2023-03-26 16:32:58	2023-03-26	2020-09-15	Yes	Good		Yes	2020-09-15		0.5	Yes	2020-09-15		0.5	Yes	2020-11-17		63	Yes	2020-12-22		98	Yes	2021-02-26		164	Yes	2021-06-18		276	Yes	2021-06-18		276	Yes	2021-11-08		419	Yes	2022-04-05		567	Yes	2022-04-05		567	No		No
2023-03-14 15:03:41	2023-03-14 15:12:55	2023-03-14	2020-08-31	Yes	Good		Yes	2020-09-17		17	Yes	2020-09-17		17	Yes	2020-11-12		73	Yes	2020-12-10		101	Yes	2021-01-14		136	Yes	2021-06-06		279	Yes	2021-06-06		279	Yes	2021-08-31		365	Yes	2022-02-21		539	Yes	2022-10-21		781	Yes	2022-02-21
2023-04-02 10:44:34	2023-04-02 10:54:55	2023-04-02	2020-09-03	Yes	Bad		Yes	2020-09-17		14	Yes	2020-09-17		14	Yes	2020-11-05		63	Yes	2020-12-03		91	Yes	2021-01-07		126	Yes	2021-01-07		126	Yes	2021-01-07		126	Yes	2021-10-07		399	Yes	2022-04-21		595	Yes	2022-04-21		595	Yes	2022-09-22
2023-03-25 13:28:49	2023-03-25 13:34:23	2023-03-25	2020-12-15	No		Never took the child for routine immunization	No		No		No		No		No		No		No		No		No		No		No		No		No		No		No		No		No		No		No		No		No		No
2023-03-18 11:34:53	2023-03-18 14:02:24	2023-03-18	2020-09-18	Yes	Good		Yes	2020-09-18		0.5	Yes	2020-09-18		0.5	Yes	2020-12-03		76	Yes	2021-01-07		111	Yes	2021-02-04		139	No		No		No		No		No		No		No		No		No		No		No		No
2023-03-24 11:26:41	2023-03-24 12:14:11	2023-03-24	2020-09-14	Yes	Good		Yes	2020-09-18		4	Yes	2020-09-18		4	Yes	2020-11-10		57	Yes	2020-12-21		98	Yes	2021-02-22		161	Yes	2021-07-13		302	Yes	2021-07-13		302	Yes	2021-09-14		365	Yes	2022-09-27		743	Yes	2022-02-22		526	Yes	2021-07-13
2023-04-02 12:29:33	2023-04-02 12:46:46	2023-04-02	2020-08-08	Yes	Good		Yes	2020-09-18		41	Yes	2020-08-21		13	Yes	2020-11-13		97	Yes	2020-12-18		132	Yes	2021-01-15		160	Yes	2021-05-21		286	Yes	2021-05-21		286	Yes	2021-09-17		405	Yes	2022-02-18		559	Yes	2022-01-21		531	Yes	2022-02-18
2023-03-26 11:29:57	2023-03-26 11:42:34	2023-03-26	2020-12-05	No		Never took the child for routine immunization	No		Yes		No		Yes		No		Yes		No		Yes		No		Yes		No		No		No		No		No		No		No		No		No		No		No		No
2023-03-22 13:52:30	2023-03-22 14:05:34	2023-03-22	2020-09-19	Yes	Good		Yes	2020-09-19		0.5	Yes	2020-09-19		0.5	Yes	2020-11-23		65	Yes	2020-12-22		94	Yes	2021-01-26		129	Yes	2021-06-22		276	Yes	2021-06-22		276	Yes	2021-09-28		374	Yes	2022-08-23		703	Yes	2022-02-22		521	Yes	2022-08-23
2023-04-12 11:27:09	2023-04-12 12:03:15	2023-04-12	2020-09-11	Yes	Good		Yes	2020-09-19		8	Yes	2020-09-19		8	Yes	2020-11-15		65	Yes	2020-12-20		100	Yes	2021-01-17		128	Yes	2021-09-04		358	Yes	2021-09-04		358	Yes	2021-09-04		358	Yes	2021-12-22		467	Yes	2021-12-22		467	Yes	2021-12-22
2023-04-09 13:16:27	2023-04-09 13:24:26	2023-04-09	2020-09-12	Yes	Good		Yes	2020-09-21		9	Yes	2020-12-21		100	Yes	2020-12-07		86	Yes	2021-01-04		114	Yes	2021-02-15		156	Yes	2021-06-14		275	Yes	2021-06-14		275	Yes	2021-09-13		366	Yes	2022-05-16		611	Yes	2022-02-17		523	Yes	2022-08-22
2023-04-19 09:28:10	2023-04-19 11:34:23	2020-09-17	2020-09-17	Yes	Good		Yes	2020-09-21		4	Yes	2020-09-21		4	Yes	2020-11-23		67	Yes	2020-12-18		92	Yes	2021-11-18		427	Yes	2021-06-21		277	Yes	2021-06-21		277	Yes	2022-11-07		781	No		No		No		No		No		No
2023-03-29 18:51:28	2023-04-01 12:26:30	2023-03-29	2020-09-19	Yes	Good		Yes	2020-09-23		4	Yes	2020-09-23		4	Yes	2020-11-25		67	Yes	2020-12-25		97	Yes	2021-01-27		130	Yes	2021-06-23		277	Yes	2021-06-23		277	Yes	2021-09-22		368	Yes	2022-03-23		550	Yes	2022-02-23		522	Yes	2022-03-23
2023-03-26 13:15:25	2023-03-26 13:21:45	2023-03-26	2020-11-29	No		Card missing	No		Yes		No		Yes		No		Yes		No		Yes		No		Yes		No		Yes		No		Yes		No		Yes		No		Yes		No		Yes		No		Yes
2023-03-30 09:06:00	2023-03-30 09:57:23	2023-03-30	2020-09-19	Yes	Bad		Yes	2020-09-23		4	Yes	2020-09-23		4	Yes	2020-11-25		67	Yes	2020-12-25		97	Yes	2021-01-27		130	Yes	2021-06-23		277	Yes	2021-06-30		284	Yes	2021-09-22		368	Yes	2022-03-23		550	Yes	2022-02-23		522	Yes	2022-03-23
2023-04-12 11:46:02	2023-04-12 11:56:52	2023-04-12	2020-09-19	Yes	Good		Yes	2020-09-23		4	Yes	2020-09-23		4	Yes	2020-12-13		85	Yes	2021-01-24		127	Yes	2021-02-28		162	Yes	2021-09-04		350	Yes	2021-09-04		350	No		No		No		No		Yes	2022-12-10		812	No		No
2023-04-07 18:13:36	2023-04-12 03:07:39	2023-04-07	2020-09-23	Yes	Good		Yes	2020-09-23		0.5	Yes	2020-09-23		0.5	Yes	2020-11-24		62	Yes	2020-12-24		92	Yes	2021-01-25		124	Yes	2021-06-23		273	Yes	2021-06-23		273	Yes	2021-09-28		370	No		No		No		No		No		No
2023-03-27 15:49:23	2023-03-27 16:05:04	2023-03-27	2020-09-22	Yes	Good		Yes	2020-09-24		2	Yes	2020-09-22		0.5	Yes	2020-11-30		69	Yes	2020-12-28		97	Yes	2021-01-25		125	Yes	2021-06-28		279	Yes	2021-06-28		279	Yes	2022-09-27		735	Yes	2022-05-09		594	Yes	2022-02-21		517	Yes	2022-05-09
2023-03-22 13:34:27	2023-03-22 13:47:33	2023-03-22	2020-09-24	Yes	Good		Yes	2020-09-28		4	Yes	2020-09-28		4	Yes	2020-11-27		64	Yes	2021-01-08		106	Yes	2021-02-26		155	Yes	2021-07-15		294	Yes	2021-07-15		294	Yes	2021-09-27		368	No		No		No		No		No		No
2023-04-07 20:51:53	2023-04-08 20:01:39	2023-04-07	2020-08-11	Yes	Bad		Yes	2020-09-28		48	Yes	2020-09-28		48	Yes	2020-11-19		100	Yes	2020-11-19		100	Yes	2020-12-16		127	Yes	2021-06-23		316	Yes	2021-06-23		316	Yes	2021-10-12		427	Yes	2022-05-13		640	Yes	2021-12-20		496	Yes	2022-08-17
2023-03-14 13:22:31	2023-03-14 13:37:52	2023-03-14	2020-09-16	Yes	Good		Yes	2020-09-30		14	Yes	2020-09-30		14	Yes	2020-11-15		60	Yes	2020-12-20		95	Yes	2021-01-20		126	Yes	2021-07-27		314	Yes	2021-07-27		314	Yes	2021-10-20		399	Yes	2022-03-16		546	Yes	2022-03-16		546	Yes	2023-03-16
2023-03-23 12:13:55	2023-03-23 12:34:44	2023-03-23	2020-08-25	Yes	Good		Yes	2020-10-01		37	Yes	2020-10-01		37	Yes	2020-11-09		76	Yes	2020-12-09		106	Yes	2021-01-09		137	Yes	2021-05-27		275	No		No		Yes	2022-01-28		521	No		No		No		No		No		No
2023-03-30 13:33:36	2023-03-30 13:42:24	2023-03-30	2020-09-22	Yes	Good		Yes	2020-10-01		9	Yes	2020-10-01		9	Yes	2020-12-10		79	Yes	2021-01-14		114	Yes	2021-02-25		156	Yes	2021-10-13		386	Yes	2021-10-13		386	No		No		No		No		No		No		No		No
2023-03-27 13:23:17	2023-03-27 13:41:30	2023-03-27	2020-01-15	No		Card missing	No		Yes		No		Yes		No		Yes		No		Yes		No		Yes		No		Yes		No		Yes		No		No		No		No		No		No		No		No
2023-03-27 13:41:35	2023-03-27 15:11:10	2023-03-27	2021-01-07	No		Card missing	No		Yes		No		No		No		No		No		No		No		No		No		No		No		No		No		No		No		No		No		No		No		No
2023-03-15 12:52:33	2023-03-15 13:00:10	2023-03-15	2020-09-24	Yes	Good		Yes	2020-10-05		11	Yes	2020-10-05		11	Yes	2020-12-08		75	Yes	2021-01-25		123	Yes	2021-03-18		175	Yes	2021-07-12		291	Yes	2021-07-12		291	Yes	2021-04-12		200	Yes	2022-04-04		557	Yes	2022-03-21		543	Yes	2022-04-04
2023-04-01 11:32:47	2023-04-01 11:39:25	2023-04-01	2020-09-26	Yes	Good		Yes	2020-10-05		9	Yes	2020-10-05		9	Yes	2020-11-27		62	Yes	2021-01-22		118	Yes	2021-02-26		153	Yes	2021-07-09		286	Yes	2021-07-09		286	Yes	2021-11-01		401	Yes	2022-05-06		587	Yes	2022-05-06		587	No		No
2023-03-30 12:00:33	2023-03-30 12:09:22	2023-03-30	2020-10-03	Yes	Good		Yes	2020-10-06		3	Yes	2020-10-06		3	Yes	2020-11-03		31	Yes	2021-01-26		115	Yes	2021-03-23		171	Yes	2021-07-29		299	Yes	2021-07-29		299	No		No		No		No		No		No		No		No
2023-04-19 10:23:20	2023-04-19 11:33:34	2023-04-19	2020-10-04	Yes	Good		Yes	2020-10-07		3	Yes	2020-10-07		3	Yes	2020-12-10		67	Yes	2021-02-04		123	Yes	2021-03-04		151	Yes	2021-07-29		298	Yes	2021-07-29		298	Yes	2021-10-28		389	Yes	2022-04-14		557	Yes	2021-10-28		389	No		No
2023-03-14 12:30:03	2023-03-14 12:50:49	2023-03-14	2020-09-29	Yes	Good		Yes	2020-10-08		9	Yes	2020-10-08		9	Yes	2020-11-30		62	Yes	2020-12-28		90	Yes	2021-01-25		118	No		No		No		No		No		No		No		No		No		No		No		No
2023-03-15 12:53:47	2023-03-15 13:00:08	2023-03-15	2020-09-01	Yes	Good		Yes	2020-10-08		37	Yes	2020-10-08		37	Yes	2020-11-12		72	Yes	2020-12-10		100	Yes	2021-01-14		135	Yes	2021-07-27		329	Yes	2021-07-27		329	Yes	2021-09-28		392	Yes	2022-03-22		567	Yes	2022-01-25		511	Yes	2022-03-22
2023-04-01 09:58:54	2023-04-01 10:06:58	2023-04-01	2020-09-15	Yes	Bad		Yes	2020-10-08		23	Yes	2020-09-15		0.5	Yes	2020-12-10		86	Yes	2021-01-21		128	Yes	2021-03-11		177	Yes	2021-06-15		273	Yes	2021-06-15		273	Yes	2021-09-24		374	Yes	2022-04-01		563	Yes	2022-04-01		563	No		No
2023-04-01 12:01:19	2023-04-01 12:09:34	2023-04-01	2020-10-09	Yes	Good		Yes	2020-10-09		0.5	Yes	2020-10-09		0.5	Yes	2020-12-23		75	Yes	2021-01-26		109	Yes	2021-02-25		139	Yes	2021-07-15		279	Yes	2021-07-15		279	Yes	2021-10-13		369	Yes	2022-04-20		558	Yes	2022-04-20		558	Yes	2022-12-22
2023-04-02 11:41:42	2023-04-02 11:50:15	2023-04-02	2020-04-11	Yes	Good		Yes	2020-10-09		181	No		No		Yes	2020-10-09		181	Yes	2021-03-16		339	Yes	2021-04-09		363	Yes	2021-04-16		370	Yes	2021-04-16		370	Yes	2021-06-04		419	Yes	2022-04-29		748	Yes	2022-04-29		748	No		No
2023-03-25 10:55:36	2023-03-25 11:00:29	2023-03-25	2020-09-29	Yes	Good		Yes	2020-10-12		13	Yes	2020-10-12		13	Yes	2021-01-29		122	Yes	2021-03-29		181	Yes	2021-06-14		258	Yes	2021-12-13		440	Yes	2021-08-30		335	No		No		No		No		No		No		No		No
2023-03-26 10:38:08	2023-03-26 11:19:08	2023-03-26	2020-09-26	Yes	Good		Yes	2020-10-12		16	Yes	2020-10-12		16	Yes	2020-12-15		80	Yes	2021-01-18		114	Yes	2023-03-09		894	Yes	2021-11-01		401	Yes	2021-08-31		339	Yes	2021-09-28		367	No		No		No		No		No		No
2023-04-12 11:06:24	2023-04-12 11:11:54	2023-04-12	2020-10-11	Yes	Good		Yes	2020-10-12		1	Yes	2020-10-12		1	Yes	2020-12-14		64	Yes	2021-01-11		92	Yes	2021-02-11		123	Yes	2021-07-12		274	Yes	2021-07-12		274	No		No		Yes	2022-04-12		548	Yes	2022-04-12		548	No		No
2023-03-23 12:47:07	2023-03-23 12:53:44	2023-03-23	2020-10-10	Yes	Good		Yes	2020-10-21		11	Yes	2020-10-21		11	Yes	2020-12-10		61	Yes	2021-01-14		96	Yes	2021-02-02		115	Yes	2021-06-15		248	Yes	2021-07-15		278	Yes	2021-10-14		369	No		No		Yes	2022-08-10		669	No		No
2023-03-26 12:23:56	2023-03-26 12:31:33	2020-10-18	2020-10-18	Yes	Good		Yes	2020-10-21		3	Yes	2020-10-21		3	Yes	2021-01-19		93	Yes	2021-02-16		121	Yes	2021-03-26		159	Yes	2021-06-16		241	Yes	2021-06-16		241	Yes	2021-12-14		422	Yes	2022-03-11		509	Yes	2022-02-22		492	Yes	2022-03-11
2023-03-30 22:28:22	2023-04-02 17:34:49	2023-04-02	2020-10-09	Yes	Good		Yes	2020-10-21		12	Yes	2020-10-21		12	Yes	2020-12-23		75	Yes	2021-01-20		103	Yes	2021-03-01		143	Yes	2021-08-21		316	Yes	2021-08-21		316	Yes	2022-01-17		465	No		No		Yes	2022-03-09		516	No		No
2023-03-16 09:45:40	2023-03-16 14:44:15	2023-03-16	2020-10-22	Yes	Good		Yes	2020-10-22		0.5	Yes	2020-10-22		0.5	Yes	2020-12-24		63	Yes	2021-01-28		98	Yes	2021-02-11		112	Yes	2021-08-13		295	Yes	2021-08-13		295	Yes	2021-11-04		378	Yes	2022-08-18		665	Yes	2022-08-18		665	Yes	2022-08-18
2023-03-26 12:35:52	2023-03-26 12:45:12	2023-03-26	2020-07-08	Yes	Good		Yes	2020-10-23		107	No		No		Yes	2020-10-23		107	Yes	2020-12-08		153	Yes	2021-03-24		259	Yes	2021-03-04		239	Yes	2021-02-22		229	No		No		No		No		No		No		No		No
2023-03-29 12:07:13	2023-03-29 12:32:34	2023-03-29	2020-10-04	Yes	Good		Yes	2020-10-23		19	No		No		Yes	2020-12-04		61	Yes	2021-01-04		92	Yes	2021-02-04		123	Yes	2021-07-15		284	Yes	2021-07-15		284	Yes	2021-10-07		368	Yes	2022-04-07		550	Yes	2022-02-04		488	No		No
2023-03-24 13:22:28	2023-03-24 13:44:19	2023-03-24	2020-10-24	Yes	Good		Yes	2020-10-24		0.5	Yes	2020-10-24		0.5	Yes	2021-01-12		80	Yes	2021-02-09		108	Yes	2021-03-09		136	Yes	2021-07-27		276	Yes	2021-07-27		276	No		No		No		No		No		No		Yes	2021-07-27
2023-04-11 10:34:08	2023-04-11 10:42:22	2023-04-11	2020-10-24	Yes	Bad		Yes	2020-10-24		0.5	Yes	2020-10-24		0.5	Yes	2020-12-30		67	Yes	2021-02-06		105	Yes	2021-03-13		140	Yes	2021-09-09		320	Yes	2021-09-09		320	Yes	2021-10-27		368	No		No		Yes	2022-03-30		522	No		No
2023-03-27 14:51:39	2023-03-27 15:53:52	2023-03-27	2020-10-17	Yes	Bad		Yes	2020-10-26		9	Yes	2020-10-26		9	Yes	2021-01-11		86	Yes	2021-02-22		128	Yes	2021-03-22		156	Yes	2021-07-19		275	Yes	2021-07-19		275	Yes	2021-10-18		366	Yes	2022-04-18		548	Yes	2022-03-28		527	Yes	2022-04-18
2023-04-02 10:25:36	2023-04-02 10:35:12	2023-04-02	2020-10-24	Yes	Good		Yes	2020-10-26		2	Yes	2020-10-26		2	Yes	2021-01-07		75	Yes	2021-02-11		110	Yes	2023-04-01		889	Yes	2022-01-17		450	Yes	2022-01-17		450	Yes	2022-03-08		500	Yes	2022-12-20		787	Yes	2022-12-20		787	Yes	2022-12-20
2023-03-24 14:33:49	2023-03-24 14:40:07	2023-03-24	2020-10-11	Yes	Good		Yes	2020-10-29		18	Yes	2020-10-29		18	Yes	2020-12-31		81	Yes	2021-02-04		116	Yes	2021-03-04		144	Yes	2021-07-29		291	Yes	2021-07-29		291	Yes	2021-10-28		382	Yes	2022-04-28		564	Yes	2022-03-10		515	Yes	2021-07-29
2023-03-30 22:33:06	2023-04-02 17:37:35	2023-04-02	2020-10-19	Yes	Bad		Yes	2020-10-29		10	Yes	2020-10-19		0.5	Yes	2020-12-21		63	Yes	2021-01-19		92	Yes	2021-03-08		140	Yes	2021-10-06		352	Yes	2021-08-18		303	Yes	2021-10-20		366	Yes	2022-04-20		548	Yes	2022-03-08		505	Yes	2022-06-13
2023-04-09 14:02:14	2023-04-09 14:21:08	2023-04-09	2020-10-26	Yes	Good		Yes	2020-10-30		4	Yes	2020-10-26		0.5	Yes	2021-01-01		67	Yes	2021-02-05		102	Yes	2021-03-05		130	Yes	2021-07-30		277	Yes	2021-07-30		277	Yes	2021-11-26		396	Yes	2022-05-27		578	Yes	2022-05-27		578	No		No
2023-03-14 16:02:19	2023-03-14 16:12:16	2023-03-14	2020-10-21	Yes	Good		Yes	2020-11-02		12	Yes	2020-11-02		12	Yes	2020-12-21		61	Yes	2021-01-18		89	Yes	2021-02-15		117	Yes	2021-08-13		296	Yes	2021-08-13		296	Yes	2021-10-29		373	No		No		Yes	2022-01-21		457	No		No
2023-03-29 11:38:46	2023-03-29 11:51:03	2023-03-29	2020-11-02	Yes	Bad		Yes	2020-11-02		0.5	Yes	2020-11-02		0.5	Yes	2020-12-29		57	Yes	2021-06-15		225	Yes	2021-09-14		316	Yes	2021-09-14		316	Yes	2021-09-14		316	Yes	2021-12-30		423	No		No		No		No		No		No
2023-03-29 09:20:32	2023-03-29 16:59:53	2023-03-29	2020-11-02	Yes	Bad		Yes	2020-11-03		1	Yes	2020-11-03		1	Yes	2021-01-11		70	Yes	2021-02-15		105	Yes	2021-05-18		197	No		No		No		No		No		No		No		No		No		No		No		No
2023-04-12 12:08:19	2023-04-12 12:15:46	2023-04-12	2020-10-20	Yes	Good		Yes	2020-11-03		14	Yes	2020-11-03		14	Yes	2020-12-22		63	Yes	2021-02-02		105	Yes	2021-05-18		210	Yes	2021-07-27		280	Yes	2021-07-27		280	Yes	2021-10-26		371	Yes	2022-05-10		567	Yes	2022-09-06		686	Yes	2022-09-06
2023-04-12 12:13:26	2023-04-12 12:22:08	2023-04-12	2020-10-29	Yes	Good		Yes	2020-11-03		5	Yes	2020-11-03		5	Yes	2020-12-29		61	Yes	2021-01-28		91	Yes	2021-03-18		140	No		No		Yes	2021-08-12		287	No		No		No		No		No		No		No		No
2023-03-15 12:19:32	2023-03-15 12:31:15	2023-03-15	2020-11-06	Yes	Good		Yes	2020-11-06		0.5	Yes	2020-11-06		0.5	Yes	2021-01-11		66	Yes	2021-02-08		94	Yes	2021-04-12		157	Yes	2021-09-13		311	Yes	2021-09-13		311	Yes	2022-01-10		430	No		No		No		No		No		No
2023-03-23 13:17:40	2023-03-23 13:25:07	2023-03-23	2020-11-05	Yes	Good		Yes	2020-11-06		1	Yes	2020-11-06		1	Yes	2021-01-06		62	Yes	2021-02-04		91	Yes	2021-03-04		119	Yes	2021-11-05		365	Yes	2021-08-05		273	Yes	2021-11-05		365	Yes	2022-09-24		688	Yes	2022-09-24		688	Yes	2022-09-24
2023-04-03 14:35:14	2023-04-03 14:46:01	2023-04-03	2020-10-26	Yes	Good		Yes	2020-11-10		15	Yes	2020-11-10		15	No		No		No		No		No		No		No		No		No		No		No		No		No		No		No		No		No		No
2023-03-29 12:52:04	2023-03-29 12:58:35	2023-03-29	2020-04-01	No		Card missing	No		No		No		Yes		No		Yes		No		Yes		No		Yes		No		Yes		No		Yes		No		Yes		No		Yes		No		Yes		No		Yes
2023-03-25 12:34:32	2023-03-25 12:44:17	2023-03-25	2020-10-24	Yes	Good		Yes	2020-11-11		18	Yes	2020-11-11		18	Yes	2021-01-06		74	Yes	2021-02-03		102	Yes	2021-03-03		130	Yes	2021-09-08		319	Yes	2021-08-11		291	Yes	2021-11-02		374	No		No		Yes	2022-11-20		757	No		No
2023-04-01 11:03:59	2023-04-01 12:12:45	2023-04-01	2020-10-31	Yes	Good		Yes	2020-11-12		12	No		No		No		No		No		No		No		No		No		No		No		No		No		No		No		No		No		No		No		No
2023-04-11 14:07:36	2023-04-11 14:21:42	2023-04-11	2020-11-03	Yes	Bad		Yes	2020-11-12		9	Yes	2020-11-12		9	Yes	2021-01-07		65	Yes	2021-02-23		112	Yes	2021-03-25		142	Yes	2021-09-16		317	Yes	2021-09-16		317	Yes	2021-12-16		408	No		No		No		No		No		No
2023-03-29 13:13:55	2023-03-29 13:26:07	2023-03-29	2020-11-13	Yes	Good		Yes	2020-11-13		0.5	Yes	2020-11-13		0.5	Yes	2021-01-18		66	Yes	2021-02-22		101	Yes	2021-03-30		137	Yes	2021-11-27		379	Yes	2021-08-17		277	Yes	2021-11-15		367	No		No		No		No		No		No
2023-03-15 09:41:47	2023-03-15 09:54:35	2023-03-15	2020-11-12	Yes	Good		Yes	2020-11-16		4	Yes	2020-11-16		4	Yes	2021-01-14		63	Yes	2021-02-18		98	Yes	2021-03-18		126	Yes	2022-09-12		669	Yes	2021-09-02		294	Yes	2021-11-18		371	Yes	2022-05-12		546	Yes	2022-05-12		546	No		No
2023-03-18 10:31:43	2023-03-18 14:01:48	2023-03-18	2020-11-07	Yes	Good		Yes	2020-11-16		9	Yes	2020-11-16		9	Yes	2021-01-26		80	Yes	2021-02-23		108	Yes	2021-03-23		136	Yes	2022-09-27		689	Yes	2021-08-31		297	Yes	2022-02-08		458	Yes	2022-08-23		654	Yes	2022-08-23		654	Yes	2022-08-23
2023-03-25 12:07:48	2023-03-25 12:15:39	2023-03-25	2020-11-06	Yes	Bad		Yes	2020-11-16		10	Yes	2020-11-16		10	Yes	2021-02-01		87	Yes	2021-03-01		115	Yes	2021-04-05		150	Yes	2021-09-15		313	Yes	2021-09-15		313	Yes	2021-11-10		369	Yes	2022-05-05		545	Yes	2022-05-05		545	No		No
2023-03-23 10:15:29	2023-03-23 11:23:59	2023-03-23	2020-11-16	Yes	Good		Yes	2020-11-17		1	Yes	2020-11-17		1	Yes	2021-01-21		66	Yes	2021-02-24		100	Yes	2021-03-24		128	Yes	2021-09-24		312	Yes	2021-08-26		283	Yes	2021-11-26		375	Yes	2022-05-27		557	Yes	2022-04-01		501	Yes	2023-05-27
2023-03-22 13:08:31	2023-03-22 13:26:09	2023-03-22	2020-11-18	Yes	Good		Yes	2020-11-18		0.5	Yes	2020-11-18		0.5	Yes	2021-02-02		76	Yes	2021-03-03		105	Yes	2021-05-12		175	Yes	2021-09-08		294	Yes	2021-09-08		294	Yes	2022-03-02		469	No		No		No		No		No		No
2023-03-27 14:30:37	2023-04-12 11:38:09	2023-03-27	2020-11-18	Yes	Good		Yes	2020-11-18		0.5	Yes	2020-11-18		0.5	Yes	2021-01-20		63	Yes	2021-02-22		96	Yes	2021-03-23		125	Yes	2021-05-18		181	Yes	2021-05-18		181	Yes	2021-12-21		398	Yes	2022-05-18		546	Yes	2022-03-29		496	Yes	2022-05-18
2023-03-24 13:07:18	2023-03-24 13:16:27	2023-03-24	2020-11-18	Yes	Good		Yes	2020-11-21		3	Yes	2020-11-21		3	Yes	2021-01-20		63	Yes	2021-03-03		105	Yes	2021-04-07		140	Yes	2021-07-29		253	Yes	2021-07-29		253	Yes	2021-11-18		365	Yes	2022-05-28		556	No		No		Yes	2021-07-29
2023-03-29 18:29:57	2023-03-29 18:44:27	2023-03-29	2021-03-10	No		Card missing	No		Yes		No		Yes		No		Yes		No		Yes		No		Yes		No		Yes		No		No		No		No		No		No		No		Yes		No		Yes
2023-03-28 13:41:07	2023-03-28 13:51:23	2023-03-28	2020-11-23	Yes	Good		Yes	2020-11-23		0.5	Yes	2020-11-23		0.5	Yes	2021-01-25		63	Yes	2021-02-27		96	Yes	2021-03-28		125	Yes	2021-08-23		273	Yes	2021-08-23		273	Yes	2021-11-29		371	Yes	2022-10-24		700	Yes	2022-06-27		581	Yes	2022-10-24
2023-04-10 11:16:27	2023-04-10 11:26:22	2023-04-10	2020-10-25	Yes	Bad		Yes	2020-11-23		29	Yes	2020-11-23		29	Yes	2021-01-07		74	Yes	2021-02-09		107	Yes	2021-04-08		165	Yes	2021-08-18		297	Yes	2021-08-18		297	Yes	2021-10-26		366	Yes	2022-07-05		618	Yes	2022-07-05		618	Yes	2022-07-05
2023-05-03 15:50:56	2023-05-03 16:10:13	2023-04-12	2020-11-23	Yes	Good		Yes	2020-11-23		0.5	Yes	2020-11-23		0.5	Yes	2021-01-16		54	Yes	2021-02-20		89	Yes	2021-03-24		121	Yes	2021-09-22		303	Yes	2021-08-25		275	Yes	2021-11-24		366	Yes	2021-08-24		274	Yes	2022-08-10		625	Yes	2021-08-24
2023-03-24 13:48:32	2023-03-24 13:54:19	2023-03-24	2020-11-13	Yes	Good		Yes	2020-11-24		11	Yes	2020-11-24		11	Yes	2021-01-26		74	Yes	2021-02-23		102	Yes	2021-03-23		130	Yes	2021-07-13		242	Yes	2021-07-13		242	Yes	2021-11-23		375	Yes	2022-05-24		557	Yes	2022-04-12		515	Yes	2021-07-13
2023-03-30 10:33:00	2023-03-30 11:42:07	2023-03-30	2020-10-27	Yes	Bad		Yes	2020-11-24		28	Yes	2020-11-24		28	Yes	2021-01-20		85	Yes	2021-02-17		113	Yes	2021-03-23		147	Yes	2021-09-20		328	Yes	2021-09-20		328	No		No		No		No		No		No		No		No
2023-03-29 13:13:51	2023-03-29 13:19:19	2023-03-29	2021-01-31	No		Card missing	No		Yes		No		Yes		No		Yes		No		Yes		No		Yes		No		Yes		No		Yes		No		Yes		No		Yes		No		Yes		No		Yes
2023-04-01 11:11:27	2023-04-01 11:20:44	2023-04-01	2020-11-24	Yes	Bad		Yes	2020-11-24		0.5	Yes	2020-11-24		0.5	Yes	2021-01-25		62	Yes	2021-03-03		99	Yes	2021-04-26		153	Yes	2021-09-20		300	Yes	2021-09-20		300	Yes	2021-12-28		399	Yes	2022-08-03		617	Yes	2022-04-28		520	Yes	2022-08-08
2023-04-10 11:42:31	2023-04-10 11:51:03	2023-04-10	2020-09-23	Yes	Bad		Yes	2020-11-24		62	Yes	2020-10-13		20	Yes	2020-11-24		62	Yes	2021-01-12		111	Yes	2021-02-09		139	Yes	2021-06-15		265	Yes	2021-06-15		265	Yes	2021-10-05		377	Yes	2022-09-06		713	Yes	2021-12-15		448	Yes	2022-09-06
2023-03-29 18:50:05	2023-04-01 12:26:10	2023-03-29	2020-11-25	Yes	Good		Yes	2020-11-25		0.5	Yes	2020-12-10		15	Yes	2021-01-10		46	Yes	2022-02-17		449	No		No		No		No		No		No		No		No		No		No		No		No		No		No
2023-04-09 11:15:31	2023-04-09 11:23:26	2023-04-09	2020-11-24	Yes	Good		Yes	2020-11-25		1	Yes	2020-11-25		1	Yes	2021-01-30		67	Yes	2021-02-27		95	Yes	2021-04-03		130	No		No		Yes	2021-09-11		291	No		No		No		No		No		No		No		No
2023-03-16 10:44:00	2023-03-16 14:44:40	2023-03-16	2020-11-14	Yes	Good		Yes	2020-11-26		12	Yes	2020-11-26		12	Yes	2021-03-25		131	Yes	2021-06-17		215	Yes	2021-09-02		292	Yes	2021-10-07		327	Yes	2021-10-07		327	Yes	2021-12-09		390	No		No		No		No		No		No
2023-03-15 11:18:22	2023-03-15 11:26:32	2023-03-15	2020-12-01	Yes	Bad		Yes	2020-12-01		0.5	Yes	2020-12-01		0.5	Yes	2021-02-01		62	Yes	2021-04-05		125	Yes	2021-05-10		160	Yes	2021-09-02		275	Yes	2021-09-02		275	Yes	2021-12-16		380	Yes	2022-11-10		709	Yes	2022-05-16		531	Yes	2022-11-10
2023-03-15 10:37:39	2023-03-15 10:47:26	2023-03-15	2020-11-30	Yes	Good		Yes	2020-12-03		3	Yes	2020-12-03		3	Yes	2021-01-30		61	Yes	2021-03-04		94	Yes	2021-04-01		122	Yes	2021-10-07		311	Yes	2021-10-11		315	Yes	2021-12-11		376	Yes	2022-08-13		621	Yes	2022-06-18		565	Yes	2022-08-13
2023-03-15 13:38:56	2023-03-15 13:59:24	2023-03-15	2020-11-26	Yes	Good		Yes	2020-12-07		11	Yes	2020-12-07		11	Yes	2021-02-05		71	Yes	2021-03-08		102	Yes	2021-04-30		155	Yes	2021-10-04		312	Yes	2021-10-04		312	Yes	2021-11-29		368	Yes	2022-08-31		643	Yes	2022-05-18		538	Yes	2022-08-31
2023-04-07 19:45:54	2023-04-07 20:00:45	2023-04-07	2020-11-09	Yes	Good		Yes	2020-12-07		28	Yes	2020-12-07		28	Yes	2021-02-01		84	Yes	2021-04-07		149	Yes	2021-07-07		240	No		No		No		No		No		No		No		No		No		No		No		No
2023-04-19 09:01:55	2023-04-19 11:38:45	2023-04-19	2020-11-27	Yes	Good		Yes	2020-12-07		10	Yes	2020-12-07		10	Yes	2021-01-28		62	Yes	2021-03-03		96	Yes	2021-04-08		132	Yes	2021-09-07		284	Yes	2021-09-07		284	Yes	2021-12-02		370	Yes	2022-06-01		551	Yes	2022-04-12		501	Yes	2022-07-07
2023-04-07 18:54:10	2023-04-07 19:10:45	2023-04-07	2020-11-16	Yes	Good		Yes	2020-12-09		23	Yes	2020-12-09		23	Yes	2021-01-16		61	Yes	2021-02-17		93	Yes	2021-03-17		121	Yes	2021-09-15		303	Yes	2021-08-18		275	Yes	2021-11-24		373	Yes	2022-08-24		646	Yes	2022-08-10		632	Yes	2022-08-24
2023-03-29 12:40:18	2023-03-29 12:50:00	2023-03-29	2020-10-01	Yes	Good		Yes	2020-12-10		70	Yes	2020-12-10		70	Yes	2021-01-14		105	Yes	2021-02-11		133	Yes	2021-03-10		160	Yes	2022-01-12		468	Yes	2022-01-12		468	Yes	2022-01-12		468	Yes	2022-02-09		496	Yes	2022-02-09		496	Yes	2022-02-09
2023-04-07 20:36:00	2023-04-08 19:52:59	2023-04-07	2020-12-10	Yes	Good		Yes	2020-12-10		0.5	Yes	2020-12-10		0.5	Yes	2021-02-10		62	Yes	2021-03-10		90	Yes	2021-04-07		118	Yes	2021-06-09		181	Yes	2022-02-02		419	Yes	2022-02-02		419	No		No		No		No		No		No
2023-03-30 11:51:46	2023-03-30 11:56:59	2023-03-30	2020-06-26	No		Card missing	No		Yes		No		Yes		No		Yes		No		Yes		No		Yes		No		Yes		No		Yes		No		Yes		No		Yes		No		Yes		No		Yes
2023-04-12 14:10:58	2023-04-12 14:34:35	2023-04-12	2020-12-10	Yes	Good		Yes	2020-12-10		0.5	Yes	2020-12-10		0.5	Yes	2021-01-27		48	Yes	2022-02-24		441	Yes	2022-03-24		469	Yes	2022-09-11		640	Yes	2022-09-11		640	Yes	2022-12-10		730	No		No		No		No		No		No
2023-03-30 12:26:29	2023-03-30 12:31:45	2023-03-30	2020-05-25	No		Card missing	No		Yes		No		Yes		No		Yes		No		Yes		No		Yes		No		Yes		No		Yes		No		Yes		No		Yes		No		Yes		No		Yes
2023-03-30 12:42:22	2023-03-30 12:47:10	2023-03-30	2020-05-22	No		Card missing	No		Yes		No		Yes		No		Yes		No		Yes		No		Yes		No		Yes		No		Yes		No		Yes		No		Yes		No		Yes		No		Yes
2023-03-24 12:46:44	2023-03-24 12:56:34	2023-03-24	2020-12-10	Yes	Good		Yes	2020-12-11		1	Yes	2020-12-11		1	Yes	2021-01-12		33	Yes	2021-04-13		124	Yes	2021-06-22		194	Yes	2021-09-28		292	Yes	2021-09-28		292	Yes	2022-02-08		425	Yes	2022-10-25		684	Yes	2022-10-25		684	Yes	2021-09-28
2023-03-15 14:03:51	2023-03-15 14:27:37	2023-03-15	2020-12-06	Yes	Good		Yes	2020-12-14		8	Yes	2020-12-14		8	Yes	2021-02-08		64	Yes	2021-03-21		105	Yes	2021-04-15		130	Yes	2021-10-07		305	Yes	2021-10-07		305	Yes	2021-12-13		372	No		No		Yes	2021-12-13		372	No		No
2023-03-29 10:13:56	2023-03-29 10:23:41	2023-03-29	2020-12-09	Yes	Good		Yes	2020-12-17		8	Yes	2020-12-17		8	Yes	2021-02-09		62	Yes	2021-03-09		90	Yes	2021-04-28		140	Yes	2021-10-11		306	Yes	2021-10-11		306	No		No		No		No		No		No		No		No
2023-03-30 22:30:52	2023-04-02 17:36:28	2023-04-02	2020-12-08	Yes	Good		Yes	2020-12-17		9	Yes	2020-12-17		9	Yes	2021-02-18		72	Yes	2021-03-18		100	Yes	2021-04-15		128	Yes	2021-11-10		337	Yes	2021-11-10		337	Yes	2022-01-05		393	No		No		Yes	2022-05-11		519	No		No
2023-04-10 12:16:06	2023-04-10 12:23:44	2023-04-10	2020-11-17	Yes	Bad		Yes	2020-12-18		31	Yes	2020-12-18		31	Yes	2020-12-29		42	Yes	2021-02-19		94	Yes	2021-03-19		122	Yes	2021-09-30		317	Yes	2021-02-17		92	Yes	2021-11-18		366	Yes	2022-06-02		562	Yes	2022-04-19		518	Yes	2022-10-11
2023-03-26 15:20:07	2023-03-26 15:32:47	2023-03-26	2020-12-07	Yes	Good		Yes	2020-12-21		14	Yes	2020-12-21		14	Yes	2021-02-22		77	Yes	2021-04-28		142	Yes	2021-07-07		212	Yes	2021-08-11		247	Yes	2022-08-11		612	Yes	2021-12-29		387	Yes	2022-06-22		562	Yes	2022-06-22		562	Yes	2022-07-22
2023-03-18 12:12:04	2023-03-18 14:02:36	2023-03-18	2020-12-23	Yes	Good		Yes	2020-12-23		0.5	Yes	2020-12-23		0.5	Yes	2021-02-09		48	Yes	2021-04-13		111	Yes	2021-05-25		153	Yes	2021-10-12		293	Yes	2021-10-12		293	Yes	2021-12-28		370	Yes	2022-09-13		629	Yes	2022-09-13		629	Yes	2022-09-13
2023-03-30 12:04:18	2023-03-30 12:25:01	2023-03-30	2020-04-15	No		Card damage	No		Yes		No		Yes		No		Yes		No		Yes		No		Yes		No		Yes		No		Yes		No		No		No		Yes		No		No		No		Yes
2023-03-27 16:28:09	2023-03-27 16:37:02	2023-03-27	2020-12-22	Yes	Good		Yes	2020-12-23		1	Yes	2020-12-23		1	Yes	2021-02-28		68	Yes	2021-03-28		96	Yes	2021-05-29		158	Yes	2021-09-22		274	Yes	2021-09-22		274	Yes	2021-12-28		371	Yes	2022-06-22		547	Yes	2022-05-29		523	Yes	2022-06-22
2023-03-29 09:40:44	2023-03-29 09:51:07	2023-03-29	2020-12-23	Yes	Good		Yes	2020-12-23		0.5	Yes	2020-12-23		0.5	Yes	2021-03-17		84	Yes	2021-04-21		119	Yes	2021-05-22		150	No		No		No		No		No		No		No		No		No		No		No		No
2023-03-16 10:11:56	2023-03-16 14:44:28	2023-03-16	2020-12-01	Yes	Good		Yes	2020-12-24		23	Yes	2020-12-24		23	Yes	2021-01-07		37	Yes	2021-03-04		93	Yes	2022-04-08		493	Yes	2021-09-23		296	Yes	2021-09-23		296	Yes	2022-01-13		408	Yes	2022-09-15		653	Yes	2022-09-15		653	Yes	2022-09-15
2023-03-16 13:48:37	2023-03-16 14:23:06	2023-03-16	2020-12-26	Yes	Good		Yes	2020-12-28		2	Yes	2020-12-28		2	Yes	2021-03-04		68	Yes	2021-04-08		103	Yes	2021-05-06		131	Yes	2021-09-30		278	Yes	2021-09-30		278	Yes	2022-02-03		404	Yes	2022-11-24		698	Yes	2022-11-24		698	Yes	2022-11-24
2023-04-01 16:18:38	2023-04-11 19:19:40	2023-04-01	2021-01-01	Yes	Good		Yes	2021-01-01		0.5	Yes	2021-01-01		0.5	Yes	2021-03-03		61	Yes	2021-04-03		92	Yes	2021-05-11		130	Yes	2021-10-05		277	Yes	2021-10-11		283	Yes	2022-01-05		369	Yes	2022-07-19		564	Yes	2022-05-17		501	Yes	2022-07-19
2023-05-03 16:10:32	2023-05-03 16:24:06	2023-04-12	2021-01-02	Yes	Good		Yes	2021-01-02		0.5	Yes	2021-01-02		0.5	Yes	2021-05-14		132	Yes	2021-06-13		162	Yes	2021-06-11		160	Yes	2021-12-11		343	Yes	2021-12-11		343	Yes	2022-03-10		432	Yes	2022-09-29		635	Yes	2022-09-29		635	Yes	2022-09-29
2023-03-26 13:21:49	2023-03-26 13:31:43	2023-03-26	2020-11-30	Yes	Bad		Yes	2021-01-04		35	Yes	2021-01-04		35	Yes	2021-01-28		59	Yes	2021-02-25		87	Yes	2021-03-24		114	Yes	2021-10-06		310	Yes	2021-09-01		275	Yes	2021-12-15		380	Yes	2022-08-11		619	Yes	2022-08-11		619	Yes	2022-08-11
2023-03-26 12:16:16	2023-03-26 12:23:33	2023-03-26	2021-01-05	Yes	Good		Yes	2021-01-05		0.5	Yes	2021-01-25		20	Yes	2021-03-11		65	Yes	2021-06-03		149	Yes	2021-09-15		253	No		No		No		No		No		No		No		No		No		No		No		No
2023-04-09 14:59:24	2023-04-09 15:04:23	2023-04-09	2020-12-27	Yes	Good		Yes	2021-01-05		9	Yes	2021-01-05		9	Yes	2021-02-23		58	Yes	2021-04-17		111	Yes	2021-05-18		142	Yes	2021-11-30		338	Yes	2021-11-30		338	Yes	2021-11-30		338	No		No		No		No		No		No
2023-04-12 12:55:49	2023-04-12 13:10:10	2023-04-12	2020-12-20	Yes	Good		Yes	2021-01-05		16	Yes	2021-01-05		16	Yes	2021-04-20		121	Yes	2021-07-06		198	Yes	2021-10-21		305	Yes	2021-10-21		305	Yes	2021-10-21		305	No		No		No		No		No		No		No		No
2023-03-30 22:27:01	2023-04-02 17:34:15	2023-04-02	2020-10-27	Yes	Good		Yes	2021-01-07		72	Yes	2021-01-07		72	Yes	2021-01-07		72	Yes	2021-02-08		104	No		No		No		No		No		No		No		No		No		No		No		No		No		No
2023-04-11 14:21:50	2023-04-11 14:30:50	2023-04-11	2020-12-22	Yes	Bad		Yes	2021-01-08		17	Yes	2020-12-23		1	Yes	2021-02-20		60	Yes	2021-04-16		115	Yes	2021-06-24		184	Yes	2021-09-23		275	Yes	2021-09-23		275	Yes	2021-12-22		365	Yes	2022-09-08		625	Yes	2022-09-02		619	Yes	2022-09-08
2023-03-29 13:12:33	2023-03-29 13:21:40	2023-03-29	2020-12-29	Yes	Bad		Yes	2021-01-11		13	Yes	2021-01-11		13	Yes	2021-03-01		62	Yes	2021-04-12		104	Yes	2021-05-07		129	Yes	2021-10-04		279	Yes	2021-10-04		279	No		No		No		No		No		No		No		No
2023-04-12 10:57:31	2023-04-12 11:03:36	2023-04-12	2021-01-03	Yes	Bad		Yes	2021-01-11		8	Yes	2021-01-11		8	Yes	2021-03-04		60	Yes	2021-04-20		107	Yes	2021-06-08		156	Yes	2021-10-19		289	Yes	2021-10-19		289	Yes	2022-02-22		415	Yes	2022-08-16		590	Yes	2022-08-16		590	Yes	2022-08-16
2023-03-28 11:34:49	2023-03-28 16:18:08	2023-03-28	2021-01-11	Yes	Good		Yes	2021-01-12		1	Yes	2021-01-12		1	Yes	2021-03-08		56	Yes	2021-04-06		85	Yes	2021-05-03		112	Yes	2021-11-02		295	Yes	2021-11-02		295	No		No		Yes	2023-03-28		806	Yes	2023-03-28		806	Yes	2023-03-28
2023-03-29 10:21:09	2023-03-29 10:27:10	2023-03-29	2020-12-31	Yes	Bad		Yes	2021-01-13		13	Yes	2021-01-13		13	Yes	2021-02-10		41	Yes	2021-03-10		69	Yes	2021-04-14		104	No		No		No		No		No		No		No		No		No		No		No		No
2023-04-01 12:12:47	2023-04-01 12:18:32	2023-04-01	2021-03-12	No		Card missing	No		Yes		No		Yes		No		Yes		No		Yes		No		Yes		No		Yes		No		Yes		No		Yes		No		No		No		No		No		No
2023-03-29 13:30:40	2023-03-30 12:02:19	2023-03-29	2021-01-11	Yes	Bad		Yes	2021-01-14		3	Yes	2021-01-14		3	Yes	2021-03-30		78	Yes	2021-06-01		141	Yes	2021-07-12		182	Yes	2022-07-16		551	Yes	2022-07-16		551	No		No		No		No		No		No		No		No
2023-04-07 18:33:18	2023-04-07 18:53:00	2023-04-07	2021-01-02	Yes	Good		Yes	2021-01-14		12	Yes	2021-01-09		7	Yes	2021-03-04		61	Yes	2021-04-01		89	Yes	2021-05-20		138	Yes	2021-10-21		292	Yes	2021-10-21		292	Yes	2022-01-20		383	Yes	2022-08-20		595	Yes	2022-06-11		525	Yes	2022-08-20
2023-03-29 12:16:35	2023-03-30 11:16:51	2023-03-29	2021-01-10	Yes	Good		Yes	2021-01-15		5	Yes	2021-01-15		5	Yes	2021-03-11		60	Yes	2021-04-19		99	Yes	2021-05-20		130	Yes	2021-09-14		247	Yes	2021-10-14		277	Yes	2022-01-10		365	Yes	2022-08-12		579	Yes	2022-08-12		579	Yes	2022-08-12
2023-03-23 11:29:34	2023-03-23 12:36:17	2023-03-23	2021-01-06	Yes	Bad		Yes	2021-01-16		10	Yes	2021-01-16		10	Yes	2021-03-06		59	Yes	2021-04-07		91	Yes	2021-05-08		122	Yes	2021-10-06		273	Yes	2021-10-06		273	Yes	2022-02-08		398	Yes	2022-09-20		622	Yes	2022-09-20		622	Yes	2022-09-20
2023-03-15 12:29:43	2023-03-15 12:43:22	2023-03-15	2021-01-05	Yes	Good		Yes	2021-01-17		12	Yes	2021-01-17		12	Yes	2023-03-15		799	Yes	2021-04-18		103	Yes	2021-05-19		134	Yes	2021-09-06		244	Yes	2021-10-06		274	Yes	2022-01-08		368	No		No		Yes	2022-08-06		578	No		No
2023-03-29 12:54:44	2023-03-29 13:07:08	2023-03-29	2021-01-01	Yes	Good		Yes	2021-01-17		16	Yes	2021-01-17		16	Yes	2021-03-14		72	Yes	2021-04-18		107	Yes	2021-05-16		135	Yes	2021-11-21		324	Yes	2021-11-21		324	Yes	2022-01-08		372	Yes	2023-03-29		817	Yes	2022-06-04		519	Yes	2022-06-25
2023-03-25 10:44:42	2023-03-25 11:01:13	2023-03-25	2021-01-18	Yes	Good		Yes	2021-01-19		1	Yes	2021-03-19		60	Yes	2021-04-19		91	Yes	2021-06-21		154	Yes	2021-08-23		217	Yes	2021-12-13		329	Yes	2021-12-13		329	No		No		No		No		No		No		No		No
2023-03-28 13:02:10	2023-03-28 15:09:11	2023-03-28	2021-01-20	Yes	Good		Yes	2021-01-20		0.5	Yes	2021-01-20		0.5	Yes	2021-03-20		59	Yes	2021-04-26		96	Yes	2021-05-24		124	Yes	2021-10-25		278	Yes	2021-10-25		278	Yes	2022-01-24		369	Yes	2023-01-17		727	Yes	2022-08-08		565	Yes	2023-01-17
2023-04-02 12:09:02	2023-04-02 12:16:33	2023-04-02	2020-09-07	No		Card missing	No		Yes		No		Yes		No		Yes		No		Yes		No		Yes		No		Yes		No		Yes		No		Yes		No		Yes		No		Yes		No		Yes
2023-03-27 16:38:27	2023-03-27 16:47:58	2023-03-27	2021-01-12	Yes	Good		Yes	2021-01-20		8	Yes	2021-01-20		8	Yes	2021-03-12		59	Yes	2021-04-09		87	Yes	2021-05-07		115	Yes	2021-10-12		273	Yes	2021-10-12		273	Yes	2022-01-12		365	Yes	2022-08-19		584	Yes	2022-05-07		480	Yes	2022-08-19
2023-04-01 12:28:59	2023-04-11 23:32:10	2023-04-01	2021-01-20	Yes	Good		Yes	2021-01-20		0.5	Yes	2021-01-20		0.5	Yes	2021-03-20		59	Yes	2021-04-20		90	Yes	2021-05-27		127	Yes	2021-10-20		273	Yes	2021-10-20		273	Yes	2022-01-20		365	Yes	2022-08-02		559	Yes	2022-08-02		559	Yes	2023-01-17
2023-03-22 12:33:09	2023-03-22 12:43:49	2023-03-22	2021-01-21	Yes	Good		Yes	2021-01-22		1	Yes	2021-01-22		1	Yes	2021-04-05		74	Yes	2021-05-10		109	Yes	2021-06-14		144	Yes	2022-05-27		491	No		No		Yes	2022-08-26		582	No		No		No		No		No		No
2023-04-02 11:29:47	2023-04-02 11:41:30	2023-04-02	2021-01-12	Yes	Good		Yes	2021-01-22		10	Yes	2021-01-22		10	Yes	2021-04-16		94	Yes	2021-07-06		175	Yes	2021-11-19		311	Yes	2021-11-19		311	Yes	2021-11-19		311	Yes	2022-01-28		381	No		No		No		No		No		No
2023-04-02 13:50:46	2023-04-02 13:54:41	2023-04-02	2020-12-14	No		Card missing	No		Yes		No		Yes		No		Yes		No		Yes		No		Yes		No		Yes		No		Yes		No		Yes		No		Yes		No		Yes		No		Yes
2023-03-26 10:16:24	2023-03-26 10:23:07	2023-03-26	2020-12-21	Yes	Bad		Yes	2021-01-23		33	Yes	2021-01-23		33	Yes	2021-02-03		44	Yes	2021-03-03		72	Yes	2021-04-07		107	Yes	2021-10-06		289	Yes	2021-09-01		254	Yes	2021-12-08		352	Yes	2022-07-06		562	Yes	2022-05-11		506	Yes	2022-07-06
2023-03-28 13:18:15	2023-03-28 15:10:36	2023-03-28	2021-01-25	Yes	Good		Yes	2021-01-25		0.5	Yes	2021-01-25		0.5	Yes	2021-03-29		63	Yes	2021-04-30		95	Yes	2023-05-29		854	Yes	2021-10-25		273	Yes	2021-10-25		273	Yes	2022-01-31		371	Yes	2023-01-30		735	Yes	2022-05-31		491	Yes	2023-01-30
2023-03-29 11:42:03	2023-03-29 11:53:39	2023-03-29	2021-01-24	Yes	Good		Yes	2021-01-25		1	Yes	2021-01-25		1	Yes	2021-03-19		54	Yes	2021-04-19		85	Yes	2021-05-18		114	Yes	2022-08-30		583	Yes	2022-08-30		583	Yes	2022-08-30		583	No		No		No		No		No		No
2023-03-16 13:39:25	2023-03-16 13:47:44	2023-03-16	2021-01-24	Yes	Good		Yes	2021-01-27		3	Yes	2021-01-27		3	Yes	2021-04-01		67	Yes	2021-05-06		102	Yes	2021-07-08		165	Yes	2021-11-04		284	Yes	2021-11-04		284	Yes	2022-02-03		375	No		No		No		No		No		No
2023-03-22 12:48:29	2023-03-22 13:02:06	2023-03-22	2021-01-26	Yes	Good		Yes	2021-01-28		2	Yes	2021-01-28		2	Yes	2021-05-07		101	Yes	2021-05-04		98	Yes	2021-07-06		161	Yes	2021-11-02		280	Yes	2021-11-02		280	Yes	2022-01-03		342	No		No		No		No		No		No
2023-03-29 11:06:39	2023-03-29 11:53:40	2023-03-29	2021-01-16	Yes	Good		Yes	2021-01-29		13	Yes	2021-01-29		13	Yes	2021-03-26		69	Yes	2021-04-23		97	Yes	2021-05-28		132	Yes	2021-11-26		314	Yes	2021-11-26		314	Yes	2022-01-28		377	No		No		No		No		No		No
2023-03-29 13:36:15	2023-03-29 13:47:36	2023-03-29	2021-01-18	Yes	Good		Yes	2021-01-29		11	Yes	2021-01-29		11	Yes	2021-03-19		60	Yes	2021-04-16		88	Yes	2021-05-28		130	Yes	2021-10-22		277	Yes	2021-10-22		277	Yes	2022-02-04		382	No		No		No		No		No		No
2023-03-26 11:44:01	2023-03-26 11:55:43	2023-03-26	2021-01-28	Yes	Bad		Yes	2021-02-01		4	Yes	2021-02-01		4	Yes	2021-04-21		83	Yes	2021-05-19		111	Yes	2021-07-14		167	Yes	2021-11-10		286	Yes	2021-11-10		286	Yes	2022-02-16		384	Yes	2022-09-21		601	Yes	2022-08-10		559	Yes	2022-11-21
2023-03-29 10:08:20	2023-03-29 10:14:37	2023-03-29	2021-01-29	Yes	Good		Yes	2021-02-01		3	Yes	2021-02-01		3	Yes	2021-04-13		74	Yes	2021-05-24		115	Yes	2021-06-21		143	Yes	2021-11-22		297	Yes	2021-11-22		297	Yes	2022-02-07		374	Yes	2022-09-26		605	Yes	2022-09-26		605	Yes	2022-09-26
2023-04-01 11:54:52	2023-04-12 15:38:04	2023-04-12	2021-01-18	Yes	Good		Yes	2021-02-01		14	Yes	2021-02-01		14	Yes	2021-04-07		79	Yes	2021-05-19		121	Yes	2023-02-22		765	Yes	2023-02-22		765	Yes	2023-02-22		765	No		No		No		No		No		No		No		No
2023-04-01 20:29:49	2023-04-07 18:31:43	2023-04-01	2021-02-02	Yes	Good		Yes	2021-02-02		0.5	Yes	2021-02-02		0.5	Yes	2021-04-07		64	Yes	2021-05-06		93	Yes	2021-06-04		122	Yes	2021-11-04		275	Yes	2021-11-04		275	Yes	2022-02-03		366	Yes	2022-08-22		566	Yes	2022-08-22		566	Yes	2022-08-22
2023-04-10 13:43:07	2023-04-11 22:35:38	2023-04-10	2021-02-02	Yes	Good		Yes	2021-02-02		0.5	Yes	2021-02-02		0.5	Yes	2021-04-06		63	Yes	2021-05-05		92	Yes	2021-06-08		126	Yes	2021-11-16		287	Yes	2021-11-16		287	Yes	2022-02-01		364	Yes	2022-09-13		588	Yes	2022-07-19		532	Yes	2022-09-13
2023-04-01 12:01:51	2023-04-02 19:30:19	2023-04-01	2021-01-08	No		Card missing	No		Yes		No		Yes		No		Yes		No		Yes		No		Yes		No		Yes		No		Yes		No		No		No		No		No		Yes		No		No
2023-04-11 14:39:11	2023-04-11 14:51:09	2023-04-11	2021-02-01	Yes	Good		Yes	2021-02-03		2	Yes	2021-02-03		2	Yes	2021-04-07		65	Yes	2021-05-05		93	Yes	2021-06-02		121	Yes	2021-11-27		299	Yes	2021-11-27		299	Yes	2022-02-26		390	No		No		Yes	2022-07-23		537	No		No
2023-04-01 09:34:21	2023-04-01 09:47:40	2023-04-01	2021-01-24	Yes	Good		Yes	2021-02-05		12	Yes	2021-02-05		12	Yes	2021-04-09		75	Yes	2021-06-04		131	No		No		No		No		No		No		No		No		No		No		No		No		No		No
2023-05-03 15:29:07	2023-05-03 15:46:35	2023-04-12	2021-02-05	Yes	Good		Yes	2021-02-05		0.5	Yes	2021-02-05		0.5	Yes	2021-04-14		68	Yes	2021-05-13		97	Yes	2021-06-11		126	Yes	2021-11-11		279	Yes	2021-11-11		279	Yes	2022-02-10		370	Yes	2022-08-29		570	Yes	2022-08-29		570	Yes	2022-08-29
2023-03-29 11:54:52	2023-03-29 12:04:04	2023-03-29	2020-12-04	Yes	Bad		Yes	2021-02-14		72	Yes	2021-02-07		65	Yes	2021-02-17		75	Yes	2021-03-17		103	Yes	2021-04-21		138	Yes	2021-09-15		285	Yes	2021-09-15		285	Yes	2021-12-15		376	Yes	2022-08-17		621	Yes	2022-08-17		621	Yes	2022-08-17
2023-03-14 14:52:17	2023-03-14 15:11:26	2023-03-14	2021-02-01	Yes	Good		Yes	2021-02-15		14	Yes	2021-02-15		14	Yes	2021-04-06		64	Yes	2021-05-03		91	Yes	2021-06-07		126	Yes	2021-11-18		290	Yes	2021-11-18		290	Yes	2022-02-08		372	No		No		Yes	2022-10-28		634	No		No
2023-03-25 12:00:22	2023-03-25 12:06:05	2023-03-25	2021-02-11	Yes	Good		Yes	2021-02-15		4	Yes	2021-02-15		4	Yes	2021-04-19		67	Yes	2021-05-17		95	Yes	2021-06-18		127	Yes	2021-11-11		273	Yes	2021-11-11		273	Yes	2022-05-10		453	No		No		No		No		No		No
2023-03-29 12:08:52	2023-03-29 12:30:08	2023-03-29	2021-02-13	Yes	Bad		Yes	2021-02-15		2	Yes	2021-02-15		2	Yes	2021-04-13		59	Yes	2021-05-17		93	Yes	2021-07-30		167	Yes	2021-11-30		290	Yes	2021-11-30		290	Yes	2022-10-31		625	Yes	2022-10-31		625	Yes	2022-10-31		625	Yes	2022-10-31
2023-03-26 14:58:57	2023-03-26 15:17:05	2023-03-26	2021-02-16	Yes	Good		Yes	2021-02-16		0.5	Yes	2021-02-16		0.5	Yes	2021-05-17		90	Yes	2021-06-23		127	Yes	2021-08-04		169	Yes	2021-11-24		281	Yes	2021-11-24		281	Yes	2022-03-23		400	Yes	2022-12-28		680	Yes	2022-03-23		400	Yes	2022-12-28
2023-03-28 13:30:44	2023-03-28 13:39:41	2023-03-28	2021-02-16	Yes	Bad		Yes	2021-02-16		0.5	Yes	2021-02-16		0.5	Yes	2021-04-20		63	Yes	2021-05-25		98	Yes	2021-06-22		126	Yes	2021-11-23		280	Yes	2021-11-23		280	Yes	2022-02-22		371	Yes	2023-02-20		734	Yes	2022-06-20		489	Yes	2023-02-20
2023-03-29 11:24:12	2023-03-29 11:36:53	2023-03-29	2021-02-13	Yes	Good		Yes	2021-02-16		3	Yes	2021-02-16		3	Yes	2021-05-05		81	Yes	2021-06-02		109	Yes	2021-07-07		144	Yes	2022-01-05		326	Yes	2022-01-05		326	Yes	2022-02-16		368	Yes	2022-11-16		641	Yes	2021-08-10		178	Yes	2022-11-16
2023-03-30 22:31:19	2023-04-02 17:36:50	2023-04-02	2021-01-28	Yes	Good		Yes	2021-02-17		20	Yes	2021-02-17		20	Yes	2021-05-03		95	Yes	2021-06-07		130	Yes	2021-07-05		158	Yes	2021-12-23		329	Yes	2021-12-23		329	Yes	2022-05-09		466	Yes	2022-10-05		615	Yes	2022-10-05		615	Yes	2022-10-05
2023-03-29 10:36:59	2023-03-29 10:48:03	2023-03-29	2021-02-04	Yes	Good		Yes	2021-02-18		14	Yes	2021-02-05		1	Yes	2021-04-05		60	Yes	2021-05-03		88	Yes	2021-06-04		120	Yes	2021-11-10		279	Yes	2021-11-10		279	Yes	2022-02-09		370	Yes	2022-08-10		552	Yes	2022-06-06		487	Yes	2022-06-06
2023-04-01 12:18:41	2023-04-01 12:27:05	2023-04-01	2021-01-29	Yes	Bad		Yes	2021-02-19		21	Yes	2021-02-19		21	Yes	2021-04-23		84	Yes	2021-05-24		115	Yes	2021-06-25		147	Yes	2021-11-25		300	Yes	2021-11-25		300	Yes	2022-02-11		378	Yes	2022-08-19		567	Yes	2022-08-19		567	Yes	2022-08-26
2023-03-24 13:24:09	2023-03-24 13:32:53	2023-03-24	2021-02-13	Yes	Good		Yes	2021-02-22		9	Yes	2021-02-22		9	Yes	2021-04-13		59	Yes	2021-05-11		87	Yes	2021-07-13		150	Yes	2021-11-23		283	Yes	2021-11-23		283	Yes	2022-02-22		374	Yes	2022-09-13		577	Yes	2022-09-13		577	Yes	2021-11-23
2023-03-25 11:19:21	2023-03-25 11:30:51	2023-03-25	2021-02-21	Yes	Good		Yes	2021-02-22		1	Yes	2021-02-22		1	Yes	2021-04-22		60	Yes	2021-05-26		94	Yes	2021-06-29		128	Yes	2021-12-06		288	Yes	2021-12-06		288	Yes	2022-03-16		388	Yes	2022-10-12		598	Yes	2022-08-17		542	Yes	2022-10-12
2023-03-29 13:03:09	2023-03-29 13:13:49	2023-03-29	2021-02-21	Yes	Bad		Yes	2021-02-22		1	Yes	2021-02-22		1	Yes	2021-05-20		88	Yes	2021-07-15		144	Yes	2021-09-02		193	Yes	2021-11-18		270	Yes	2022-09-15		571	Yes	2022-03-03		375	Yes	2022-09-15		571	Yes	2022-09-15		571	Yes	2022-09-15
2023-03-29 13:22:14	2023-03-30 11:53:16	2023-03-29	2021-02-03	Yes	Good		Yes	2021-02-23		20	Yes	2021-02-23		20	Yes	2021-04-13		69	Yes	2021-06-08		125	Yes	2021-09-07		216	Yes	2022-01-18		349	Yes	2022-01-18		349	Yes	2022-01-01		332	Yes	2022-08-09		552	Yes	2022-09-12		586	Yes	2022-08-09
2023-04-10 11:07:51	2023-04-10 11:16:17	2023-04-10	2021-02-22	Yes	Bad		Yes	2021-02-23		1	Yes	2021-02-23		1	Yes	2021-03-03		9	Yes	2021-06-14		112	Yes	2021-07-12		140	Yes	2021-11-22		273	Yes	2021-11-22		273	Yes	2022-04-04		406	Yes	2022-12-27		673	Yes	2022-08-02		526	Yes	2022-12-27
2023-03-23 14:21:14	2023-03-23 14:28:19	2023-03-23	2021-02-23	Yes	Good		Yes	2021-02-24		1	Yes	2021-02-24		1	Yes	2021-05-04		70	Yes	2021-06-01		98	Yes	2021-06-29		126	Yes	2022-03-08		378	Yes	2022-03-08		378	Yes	2022-03-08		378	Yes	2022-09-23		577	Yes	2022-08-02		525	Yes	2022-09-23
2023-04-12 11:31:21	2023-04-12 11:53:08	2023-04-12	2021-02-11	Yes	Good		Yes	2021-02-24		13	Yes	2021-02-24		13	Yes	2021-05-12		90	Yes	2021-07-14		153	Yes	2021-09-22		223	Yes	2021-12-01		293	Yes	2021-12-01		293	Yes	2022-08-09		544	No		No		No		No		No		No
2023-03-29 18:44:35	2023-04-01 12:25:39	2023-03-29	2021-02-16	Yes	Good		Yes	2021-02-26		10	Yes	2021-02-26		10	Yes	2023-02-11		725	No		No		No		No		Yes	2023-02-11		725	Yes	2023-02-11		725	No		No		No		No		No		No		No		No
2023-04-01 11:52:00	2023-04-01 12:01:15	2023-04-01	2021-02-06	Yes	Bad		Yes	2021-02-26		20	Yes	2021-02-26		20	Yes	2021-04-16		69	Yes	2021-06-18		132	Yes	2021-08-13		188	Yes	2022-01-07		335	Yes	2022-01-04		332	Yes	2022-02-25		384	No		No		No		No		No		No
2023-03-28 15:35:49	2023-03-28 15:51:05	2023-03-28	2021-03-01	Yes	Good		Yes	2021-03-01		0.5	Yes	2021-03-01		0.5	Yes	2021-05-10		70	Yes	2021-06-07		98	Yes	2021-07-13		134	Yes	2021-12-20		294	Yes	2021-12-20		294	Yes	2022-03-07		371	Yes	2022-12-19		658	Yes	2022-07-18		504	Yes	2022-12-19
2023-04-09 11:28:26	2023-04-09 12:19:05	2023-04-09	2021-09-17	No		Card missing	No		Yes		No		Yes		No		Yes		No		Yes		No		Yes		No		Yes		No		Yes		No		Yes		No		Yes		No		Yes		No		Yes
2023-04-09 12:43:38	2023-04-09 12:50:25	2023-04-09	2021-02-22	No		Card missing	No		Yes		No		Yes		No		Yes		No		Yes		No		Yes		No		Yes		No		Yes		No		Yes		No		Yes		No		Yes		No		Yes
2023-03-28 10:42:15	2023-03-28 16:18:33	2023-03-28	2021-02-27	Yes	Good		Yes	2021-03-01		2	Yes	2021-03-01		2	Yes	2021-04-19		51	Yes	2021-05-24		86	Yes	2021-06-21		114	Yes	2021-11-29		275	Yes	2021-11-29		275	Yes	2022-03-21		387	Yes	2023-02-20		723	Yes	2023-01-16		688	Yes	2023-02-20
2023-03-16 13:08:55	2023-03-16 13:17:59	2023-03-16	2021-02-07	Yes	Good		Yes	2021-03-02		23	Yes	2021-03-02		23	Yes	2021-04-08		60	Yes	2021-05-07		89	Yes	2021-06-07		120	Yes	2021-11-08		274	Yes	2021-11-08		274	Yes	2022-02-10		368	Yes	2022-08-11		550	Yes	2022-08-11		550	Yes	2022-08-11
2023-03-25 11:04:18	2023-03-25 11:10:22	2023-03-25	2021-03-01	Yes	Good		Yes	2021-03-02		1	Yes	2021-03-02		1	Yes	2021-05-04		64	Yes	2021-06-03		94	Yes	2021-07-06		127	No		No		No		No		No		No		No		No		No		No		No		No
2023-03-27 16:17:45	2023-03-27 16:26:03	2023-03-27	2021-03-02	Yes	Good		Yes	2021-03-02		0.5	Yes	2021-03-02		0.5	Yes	2021-05-04		63	Yes	2021-06-02		92	Yes	2021-07-06		126	Yes	2021-12-07		280	Yes	2021-12-07		280	No		No		No		No		No		No		No		No
2023-03-28 07:46:11	2023-04-01 12:24:13	2023-03-28	2021-03-01	Yes	Bad		Yes	2021-03-02		1	Yes	2021-03-02		1	Yes	2021-05-05		65	Yes	2021-06-14		105	Yes	2021-07-17		138	Yes	2022-01-25		330	Yes	2022-01-25		330	Yes	2023-03-14		743	Yes	2023-03-14		743	No		No		Yes	2023-03-14
2023-03-30 08:52:41	2023-03-30 09:05:10	2023-03-30	2021-03-01	Yes	Bad		Yes	2021-03-02		1	Yes	2021-03-02		1	Yes	2021-05-05		65	Yes	2021-06-14		105	Yes	2021-07-17		138	Yes	2022-01-25		330	Yes	2022-01-25		330	Yes	2023-03-14		743	Yes	2023-03-14		743	No		No		Yes	2023-03-14
2023-04-07 18:02:16	2023-04-12 11:25:07	2023-04-07	2021-03-01	Yes	Good		Yes	2021-03-02		1	Yes	2021-03-02		1	Yes	2021-05-04		64	Yes	2021-06-08		99	Yes	2021-07-14		135	Yes	2021-12-08		282	Yes	2021-12-08		282	Yes	2022-03-15		379	Yes	2022-09-13		561	Yes	2022-07-20		506	Yes	2022-09-13
2023-03-30 15:00:04	2023-03-30 16:07:50	2023-03-30	2021-01-04	Yes	Bad		Yes	2021-03-04		59	Yes	2021-03-04		59	Yes	2021-03-09		64	Yes	2021-04-13		99	Yes	2021-05-11		127	Yes	2021-10-12		281	Yes	2021-10-12		281	Yes	2022-01-25		386	Yes	2022-09-13		617	No		No		Yes	2022-09-13
2023-03-18 11:06:47	2023-03-18 14:02:07	2023-03-18	2021-02-18	Yes	Bad		Yes	2021-03-05		15	Yes	2021-03-05		15	Yes	2021-04-23		64	Yes	2021-05-28		99	Yes	2021-06-25		127	Yes	2021-11-19		274	Yes	2021-11-19		274	Yes	2022-06-28		495	Yes	2022-09-06		565	Yes	2022-09-06		565	Yes	2022-09-06
2023-04-10 11:59:22	2023-04-10 12:10:59	2023-04-10	2021-04-03	No		Card missing	No		Yes		No		Yes		No		Yes		No		Yes		No		Yes		No		Yes		No		Yes		No		Yes		No		Yes		No		Yes		No		Yes
2023-04-19 09:09:00	2023-04-19 11:31:36	2023-04-19	2021-03-06	Yes	Good		Yes	2021-03-06		0.5	Yes	2021-03-06		0.5	Yes	2021-05-18		73	Yes	2021-06-16		102	Yes	2021-07-22		138	Yes	2021-12-23		292	Yes	2021-12-23		292	Yes	2022-04-14		404	Yes	2022-10-10		583	Yes	2023-01-05		670	Yes	2022-10-10
2023-03-29 18:52:48	2023-03-29 19:58:20	2023-03-29	2021-03-07	Yes	Good		Yes	2021-03-07		0.5	Yes	2021-03-07		0.5	Yes	2021-05-05		59	Yes	2021-06-04		89	Yes	2021-07-06		121	Yes	2021-12-08		276	Yes	2021-12-08		276	No		No		No		No		No		No		No		No
2023-04-10 13:20:46	2023-04-10 13:27:47	2023-04-10	2020-10-16	No		Card missing	No		Yes		No		Yes		No		Yes		No		Yes		No		Yes		No		Yes		No		Yes		No		Yes		No		No		No		No		No		No
2023-04-10 13:45:35	2023-04-10 13:50:35	2023-04-10	2020-10-13	No		Card missing	No		Yes		No		Yes		No		Yes		No		Yes		No		Yes		No		Yes		No		Yes		No		Yes		No		No		No		No		No		No
2023-03-14 14:46:37	2023-03-14 14:56:15	2023-03-14	2021-03-06	Yes	Good		Yes	2021-03-08		2	Yes	2021-03-08		2	Yes	2021-05-31		86	Yes	2021-06-28		114	Yes	2021-07-26		142	Yes	2021-12-13		282	Yes	2021-12-13		282	Yes	2022-03-07		366	No		No		No		No		No		No
2023-03-28 15:25:50	2023-03-28 15:41:06	2023-03-28	2021-03-04	Yes	Bad		Yes	2021-03-08		4	Yes	2021-03-08		4	Yes	2021-05-10		67	Yes	2021-06-14		102	Yes	2021-07-12		130	Yes	2021-12-20		291	Yes	2021-12-20		291	Yes	2022-03-21		382	Yes	2022-12-26		662	Yes	2022-06-27		480	Yes	2022-12-26
2023-03-29 09:58:17	2023-03-29 10:13:43	2023-03-29	2021-03-06	Yes	Good		Yes	2021-03-08		2	Yes	2021-03-08		2	Yes	2021-06-03		89	Yes	2021-07-15		131	Yes	2021-08-19		166	Yes	2021-12-13		282	Yes	2021-12-13		282	Yes	2022-03-30		389	No		No		Yes	2022-08-19		531	No		No
2023-04-10 12:50:51	2023-04-10 12:57:06	2023-04-10	2021-02-21	Yes	Good		Yes	2021-03-08		15	Yes	2021-03-08		15	Yes	2021-04-26		64	Yes	2021-05-24		92	Yes	2021-06-21		120	Yes	2022-04-25		428	Yes	2022-04-25		428	Yes	2022-05-23		456	No		No		No		No		No		No
2023-04-11 10:57:18	2023-04-11 11:08:33	2023-04-11	2020-09-26	No		Card missing	No		Yes		No		Yes		No		Yes		No		Yes		No		Yes		No		Yes		No		Yes		No		Yes		No		Yes		No		Yes		No		Yes
2023-03-24 11:12:36	2023-03-24 12:19:36	2023-03-24	2021-02-15	Yes	Good		Yes	2021-03-09		22	Yes	2021-03-09		22	Yes	2021-04-27		71	Yes	2021-05-26		100	Yes	2021-06-23		128	Yes	2021-12-14		302	Yes	2021-12-14		302	Yes	2022-09-13		575	No		No		Yes	2022-09-13		575	Yes	2021-12-14
2023-03-29 10:52:45	2023-03-29 11:08:18	2023-03-29	2021-03-03	Yes	Good		Yes	2021-03-09		6	Yes	2021-03-09		6	Yes	2021-06-09		98	Yes	2021-07-14		133	Yes	2021-08-18		168	Yes	2021-12-22		294	Yes	2021-12-22		294	Yes	2022-03-16		378	Yes	2022-09-21		567	Yes	2022-09-21		567	Yes	2022-09-21
2023-03-30 13:11:25	2023-03-30 13:23:13	2023-03-30	2021-02-18	Yes	Good		Yes	2021-03-09		19	Yes	2021-03-09		19	Yes	2021-04-19		60	Yes	2021-05-05		76	Yes	2021-03-06		16	Yes	2021-12-28		313	Yes	2021-12-28		313	Yes	2022-03-07		382	No		No		Yes	2022-08-01		529	No		No
2023-04-10 14:33:21	2023-04-12 03:11:33	2023-04-10	2021-03-09	Yes	Good		Yes	2021-03-10		1	Yes	2021-03-10		1	Yes	2021-05-10		62	Yes	2021-06-15		98	Yes	2021-07-15		128	Yes	2021-12-11		277	Yes	2021-12-11		277	Yes	2022-03-12		368	No		No		Yes	2022-07-16		494	No		No
2023-04-11 12:16:27	2023-04-11 12:53:56	2023-04-11	2021-01-15	No		Card missing	No		Yes		No		Yes		No		Yes		No		Yes		No		Yes		No		Yes		No		Yes		No		Yes		No		Yes		No		Yes		No		Yes
2023-03-22 11:56:12	2023-03-22 12:11:59	2023-03-22	2021-03-10	Yes	Good		Yes	2021-03-11		1	Yes	2021-03-11		1	Yes	2021-06-01		83	Yes	2021-08-26		169	Yes	2021-11-12		247	Yes	2022-01-17		313	Yes	2022-01-17		313	Yes	2022-03-25		380	Yes	2023-02-24		716	Yes	2023-02-24		716	Yes	2023-02-24
2023-03-29 13:41:54	2023-03-30 12:12:48	2023-03-29	2021-03-03	Yes	Good		Yes	2021-03-11		8	Yes	2021-03-11		8	Yes	2021-07-13		132	Yes	2021-08-30		180	Yes	2021-10-14		225	Yes	2022-03-25		387	Yes	2022-03-25		387	Yes	2022-05-29		452	Yes	2023-01-12		680	Yes	2023-11-24		996	Yes	2023-01-12
2023-03-30 13:46:25	2023-03-30 13:58:31	2023-03-30	2021-03-12	Yes	Good		Yes	2021-03-12		0.5	Yes	2021-03-12		0.5	Yes	2021-05-16		65	Yes	2021-06-28		108	Yes	2021-08-02		143	Yes	2021-12-13		276	Yes	2021-12-13		276	Yes	2022-03-14		367	Yes	2022-09-26		563	Yes	2022-09-26		563	Yes	2022-11-07
2023-04-10 13:55:28	2023-04-10 14:03:21	2023-04-10	2021-03-01	Yes	Bad		Yes	2021-03-12		11	Yes	2021-03-12		11	Yes	2021-05-01		61	Yes	2021-06-01		92	Yes	2021-07-29		150	Yes	2021-12-11		285	Yes	2021-12-11		285	Yes	2022-03-01		365	Yes	2022-09-01		549	Yes	2022-08-27		544	Yes	2022-09-01
2023-03-27 13:09:07	2023-04-12 11:23:47	2023-03-27	2021-03-11	Yes	Good		Yes	2021-03-12		1	Yes	2021-03-12		1	Yes	2021-06-20		101	Yes	2021-07-27		138	Yes	2021-08-31		173	Yes	2022-01-19		314	Yes	2022-01-19		314	Yes	2022-03-11		365	No		No		No		No		No		No
2023-04-12 10:21:42	2023-04-12 10:31:46	2023-04-12	2020-10-27	No		Card missing	No		Yes		No		Yes		No		Yes		No		Yes		No		Yes		No		Yes		No		Yes		No		Yes		No		No		No		No		No		No
2023-04-12 10:40:03	2023-04-12 12:37:22	2023-04-12	2020-04-03	No		Never took the child for routine immunization	Yes	2020-08-03		122	Yes	2020-08-03		122	No		No		No		No		No		No		No		No		No		No		No		No		No		No		No		No		No		No
2023-03-25 10:32:46	2023-03-25 10:41:08	2023-03-25	2021-03-13	Yes	Good		Yes	2021-03-15		2	Yes	2021-03-15		2	Yes	2021-03-24		11	Yes	2021-06-21		100	Yes	2021-08-13		153	Yes	2022-05-27		440	Yes	2022-02-14		338	Yes	2022-06-27		471	Yes	2022-10-03		569	Yes	2022-10-03		569	No		No
2023-03-26 13:11:21	2023-03-26 13:27:19	2023-03-26	2021-03-14	Yes	Good		Yes	2021-03-15		1	Yes	2021-03-15		1	Yes	2021-04-26		43	Yes	2021-06-07		85	Yes	2021-07-05		113	Yes	2021-12-13		274	Yes	2021-12-13		274	Yes	2022-03-14		365	Yes	2022-08-22		526	Yes	2022-08-22		526	Yes	2022-08-22
2023-04-12 12:20:46	2023-04-12 12:28:28	2023-04-12	2021-03-01	Yes	Bad		Yes	2021-03-16		15	Yes	2021-03-16		15	Yes	2021-05-18		78	Yes	2021-06-15		106	Yes	2021-07-27		148	Yes	2021-12-16		290	Yes	2021-12-16		290	Yes	2022-03-08		372	Yes	2022-09-20		568	Yes	2022-08-23		540	Yes	2022-09-20
2023-03-29 19:06:21	2023-03-30 14:54:54	2023-03-29	2021-03-19	Yes	Good		Yes	2021-03-19		0.5	Yes	2021-03-19		0.5	Yes	2021-06-06		79	Yes	2021-07-24		127	Yes	2021-09-22		187	Yes	2021-12-01		257	Yes	2021-12-28		284	Yes	2022-03-25		371	Yes	2022-12-23		644	Yes	2022-10-28		588	Yes	2022-11-23
2023-04-11 12:04:56	2023-04-11 12:11:38	2023-04-11	2021-03-18	Yes	Bad		Yes	2021-03-19		1	Yes	2021-03-19		1	Yes	2021-05-18		61	Yes	2021-06-22		96	Yes	2021-08-10		145	Yes	2021-12-21		278	Yes	2021-12-21		278	Yes	2022-03-22		369	No		No		No		No		No		No
2023-03-22 11:35:56	2023-03-22 12:42:21	2023-03-22	2021-03-21	Yes	Good		Yes	2021-03-22		1	Yes	2021-03-22		1	Yes	2021-05-24		64	Yes	2021-06-24		95	Yes	2021-07-27		128	Yes	2022-08-22		519	Yes	2022-08-22		519	Yes	2022-08-22		519	No		No		No		No		No		No
2023-03-23 13:08:47	2023-03-23 13:25:32	2023-03-23	2021-02-27	Yes	Good		Yes	2021-03-22		23	Yes	2021-03-22		23	Yes	2021-04-27		59	Yes	2021-05-15		77	Yes	2021-06-28		121	Yes	2021-11-29		275	Yes	2021-11-29		275	Yes	2022-02-28		366	Yes	2022-08-29		548	Yes	2022-08-29		548	Yes	2022-08-29
2023-03-25 11:31:05	2023-03-25 11:37:12	2023-03-25	2021-03-12	Yes	Good		Yes	2021-03-22		10	Yes	2021-03-22		10	Yes	2021-06-09		89	Yes	2021-07-07		117	Yes	2021-08-03		144	Yes	2021-12-15		278	Yes	2021-12-15		278	Yes	2022-03-16		369	Yes	2022-10-12		579	Yes	2022-08-10		516	Yes	2022-10-12
2023-04-10 14:03:29	2023-04-10 14:13:31	2023-04-10	2021-03-11	Yes	Good		Yes	2021-03-22		11	Yes	2021-03-22		11	Yes	2021-05-15		65	Yes	2021-06-19		100	Yes	2021-07-17		128	Yes	2021-12-11		275	Yes	2021-12-11		275	Yes	2021-04-19		39	Yes	2022-10-01		569	No		No		Yes	2022-10-01
2023-03-14 15:35:27	2023-03-14 15:43:49	2023-03-14	2021-03-10	Yes	Good		Yes	2021-03-23		13	Yes	2021-03-23		13	Yes	2021-08-09		152	Yes	2021-09-28		202	Yes	2021-10-26		230	No		No		No		No		No		No		No		No		No		No		No		No
2023-03-25 10:10:03	2023-03-25 10:16:55	2023-03-25	2021-03-12	Yes	Bad		Yes	2021-03-23		11	Yes	2021-03-23		11	Yes	2021-05-28		77	Yes	2021-10-22		224	Yes	2021-12-03		266	No		No		No		No		No		No		No		No		No		No		No		No
2023-03-30 14:32:07	2023-03-30 15:18:32	2023-03-30	2021-03-24	Yes	Good		Yes	2021-03-24		0.5	Yes	2021-03-24		0.5	Yes	2021-06-05		73	Yes	2021-08-07		136	Yes	2021-09-11		171	Yes	2022-01-29		311	Yes	2022-01-29		311	No		No		No		No		No		No		No		No
2023-04-10 10:53:31	2023-04-10 11:01:32	2023-04-10	2021-02-24	Yes	Good		Yes	2021-03-24		28	Yes	2021-03-10		14	Yes	2021-04-28		63	Yes	2021-06-02		98	Yes	2021-07-27		153	Yes	2021-11-17		266	Yes	2021-11-17		266	Yes	2022-02-23		364	Yes	2022-08-17		539	Yes	2022-08-17		539	Yes	2022-08-17
2023-03-15 11:58:01	2023-03-15 12:07:33	2023-03-15	2021-03-15	Yes	Good		Yes	2021-03-26		11	Yes	2021-03-26		11	Yes	2021-08-27		165	Yes	2021-11-08		238	Yes	2022-02-28		350	No		No		No		No		No		No		No		No		No		No		No		No
2023-03-28 12:20:34	2023-03-28 16:18:19	2023-03-28	2021-03-26	Yes	Good		Yes	2021-03-26		0.5	Yes	2021-03-26		0.5	Yes	2021-09-02		160	Yes	2021-10-14		202	Yes	2021-11-22		241	Yes	2023-03-28		732	Yes	2023-03-28		732	No		No		No		No		No		No		No		No
2023-04-12 13:11:51	2023-04-12 13:17:13	2023-04-12	2020-02-03	No		Card missing	No		Yes		No		Yes		No		Yes		No		Yes		No		Yes		No		Yes		No		Yes		No		No		No		No		No		No		No		No
2023-04-09 13:24:38	2023-04-09 13:34:10	2023-04-09	2021-03-25	Yes	Good		Yes	2021-03-27		2	Yes	2021-03-27		2	Yes	2021-06-12		79	Yes	2021-08-13		141	Yes	2021-09-11		170	Yes	2022-03-21		361	Yes	2022-02-21		333	Yes	2022-03-26		366	Yes	2022-10-21		575	Yes	2022-07-22		484	Yes	2022-10-21
2023-03-18 10:15:40	2023-03-18 14:01:38	2023-03-18	2021-03-06	Yes	Good		Yes	2021-03-29		23	Yes	2021-03-29		23	Yes	2021-05-31		86	Yes	2021-06-28		114	Yes	2021-08-09		156	Yes	2021-12-28		297	Yes	2021-12-28		297	Yes	2022-05-17		437	Yes	2022-09-13		556	Yes	2022-09-13		556	Yes	2022-09-13
2023-03-29 14:32:30	2023-03-29 17:03:25	2023-03-29	2021-03-29	Yes	Good		Yes	2021-03-29		0.5	Yes	2021-03-29		0.5	Yes	2021-05-31		63	Yes	2021-06-30		93	Yes	2021-07-29		122	Yes	2021-12-30		276	Yes	2021-12-30		276	No		No		No		No		No		No		No		No
2023-03-29 13:00:30	2023-03-29 13:11:00	2023-03-29	2021-02-08	Yes	Bad		Yes	2021-03-29		49	Yes	2021-03-29		49	Yes	2021-07-15		157	Yes	2021-08-16		189	Yes	2021-10-18		252	No		No		No		No		No		No		No		No		No		No		No		No
2023-03-29 13:21:44	2023-03-29 13:48:17	2023-03-29	2021-02-13	Yes	Good		Yes	2021-03-31		46	Yes	2021-03-31		46	Yes	2021-07-14		151	No		No		No		No		No		No		No		No		No		No		No		No		No		No		No		No
2023-03-15 11:01:21	2023-03-15 11:09:40	2023-03-15	2021-03-06	Yes	Bad		Yes	2021-04-01		26	Yes	2021-04-01		26	Yes	2021-05-05		60	Yes	2021-07-08		124	Yes	2021-09-06		184	Yes	2022-01-10		310	Yes	2022-01-10		310	Yes	2022-03-07		366	No		No		No		No		No		No
2023-04-01 11:21:40	2023-04-01 11:28:38	2023-04-01	2021-04-04	Yes	Good		Yes	2021-04-05		1	Yes	2021-04-05		1	Yes	2021-06-29		86	Yes	2021-09-10		159	Yes	2021-11-05		215	Yes	2022-03-22		352	Yes	2022-03-22		352	No		No		No		No		No		No		No		No
2023-03-30 13:26:49	2023-03-30 13:31:43	2023-03-30	2021-03-06	Yes	Good		Yes	2021-04-06		31	Yes	2021-04-06		31	Yes	2021-06-15		101	Yes	2021-09-07		185	Yes	2021-10-18		226	Yes	2022-02-10		341	Yes	2022-01-10		310	No		No		No		No		No		No		No		No
2023-03-30 22:29:24	2023-04-02 17:35:34	2023-04-02	2021-03-25	Yes	Good		Yes	2021-04-07		13	Yes	2021-04-07		13	Yes	2021-06-07		74	Yes	2021-07-05		102	Yes	2021-09-06		165	Yes	2022-01-05		286	Yes	2022-01-05		286	Yes	2022-04-13		384	Yes	2022-10-03		557	Yes	2022-09-07		531	Yes	2022-10-03
2023-04-01 10:12:55	2023-04-01 10:52:54	2023-04-01	2021-03-28	Yes	Good		Yes	2021-04-12		15	Yes	2021-04-12		15	Yes	2021-05-31		64	Yes	2021-06-28		92	Yes	2021-08-02		127	Yes	2022-02-08		317	Yes	2022-02-08		317	No		No		No		No		No		No		No		No
2023-04-12 11:18:04	2023-04-12 11:25:04	2023-04-12	2021-04-09	Yes	Good		Yes	2021-04-12		3	Yes	2021-04-09		0.5	Yes	2021-06-10		62	Yes	2021-07-12		94	Yes	2021-08-16		129	Yes	2022-01-13		279	Yes	2022-02-13		310	Yes	2022-04-12		368	Yes	2022-10-25		564	Yes	2022-10-25		564	Yes	2022-10-25
2023-03-29 12:24:24	2023-03-29 12:51:17	2023-03-29	2021-03-23	Yes	Bad		Yes	2021-04-13		21	Yes	2021-04-13		21	Yes	2021-06-09		78	Yes	2021-07-14		113	Yes	2021-11-10		232	Yes	2022-01-12		295	Yes	2022-01-12		295	Yes	2022-04-13		386	No		No		No		No		No		No
2023-04-07 20:12:08	2023-04-07 20:24:00	2023-04-07	2021-04-03	Yes	Bad		Yes	2021-04-14		11	Yes	2021-04-14		11	Yes	2021-06-14		72	Yes	2021-07-12		100	Yes	2021-11-01		212	Yes	2022-01-18		290	Yes	2022-01-18		290	Yes	2022-04-04		366	Yes	2022-10-11		556	Yes	2022-12-19		625	Yes	2022-10-11
2023-04-10 14:14:04	2023-04-10 14:22:26	2023-04-10	2021-04-10	Yes	Good		Yes	2021-04-17		7	Yes	2021-04-17		7	Yes	2021-06-10		61	Yes	2021-06-15		66	Yes	2021-08-12		124	Yes	2022-01-20		285	Yes	2022-01-20		285	Yes	2022-04-14		369	Yes	2022-10-20		558	Yes	2022-10-20		558	Yes	2022-10-20
2023-04-12 13:18:28	2023-04-12 13:36:01	2023-04-12	2021-04-27	No		Card missing	No		Yes		No		Yes		No		Yes		No		Yes		No		Yes		No		Yes		No		Yes		No		Yes		No		Yes		No		Yes		No		Yes
2023-04-12 13:37:54	2023-04-12 14:10:35	2023-04-12	2020-12-31	No		Card missing	No		Yes		Yes	2020-12-31		0.5	No		Yes		No		Yes		No		Yes		No		Yes		No		Yes		No		Yes		No		No		No		No		No		No
2023-03-26 14:27:23	2023-03-26 14:37:44	2023-03-26	2021-04-11	Yes	Good		Yes	2021-04-19		8	Yes	2021-04-19		8	Yes	2021-06-14		64	Yes	2021-07-26		106	Yes	2021-10-07		179	No		No		No		No		No		No		No		No		No		No		No		No
2023-04-11 11:43:33	2023-04-11 11:55:33	2023-04-11	2021-04-19	Yes	Good		Yes	2021-04-20		1	Yes	2021-04-20		1	Yes	2021-08-25		128	Yes	2021-12-15		240	Yes	2022-08-17		485	Yes	2022-08-17		485	Yes	2022-08-17		485	Yes	2022-09-20		519	Yes	2022-12-06		596	No		No		Yes	2022-12-06
2023-03-30 22:28:55	2023-04-02 17:35:12	2023-04-02	2021-04-16	Yes	Good		Yes	2021-04-28		12	Yes	2021-04-28		12	Yes	2021-06-16		61	Yes	2021-07-28		103	Yes	2021-09-15		152	Yes	2022-01-19		278	Yes	2022-01-19		278	Yes	2022-04-20		369	No		No		No		No		No		No
2023-03-29 12:26:25	2023-03-30 11:47:16	2023-03-29	2021-03-25	Yes	Good		Yes	2021-05-21		57	Yes	2021-05-21		57	Yes	2021-07-01		98	Yes	2021-08-02		130	Yes	2021-09-02		161	Yes	2022-03-22		362	Yes	2022-02-03		315	Yes	2022-10-07		561	Yes	2022-11-24		609	Yes	2022-10-07		561	Yes	2022-11-24
2023-03-30 22:29:55	2023-04-02 17:35:55	2023-04-02	2021-04-29	Yes	Good		Yes	2021-06-05		37	Yes	2021-06-05		37	Yes	2021-08-06		99	No		No		No		No		No		No		No		No		No		No		No		No		No		No		No		No
2023-04-12 11:41:05	2023-04-12 12:02:09	2023-04-12	2021-05-21	Yes	Good		Yes	2021-06-08		18	Yes	2021-06-08		18	Yes	2021-08-10		81	Yes	2021-09-14		116	Yes	2021-10-12		144	Yes	2022-03-17		300	Yes	2022-03-17		300	Yes	2022-05-23		367	Yes	2022-12-12		570	Yes	2022-10-17		514	Yes	2022-12-06
2023-04-19 11:02:15	2023-04-19 11:33:25	2023-04-19	2021-04-07	Yes	Good		Yes	2021-06-24		78	Yes	2021-06-24		78	Yes	2021-09-08		154	No		No		No		No		No		No		No		No		No		No		No		No		No		No		No		No
2023-04-09 10:52:16	2023-04-09 11:04:32	2023-04-09	2021-02-25	Yes	Good		Yes	2021-07-23		148	No		No		Yes	2021-07-23		148	Yes	2021-09-08		195	Yes	2021-12-17		295	Yes	2022-03-31		399	Yes	2022-03-31		399	Yes	2022-05-06		435	No		No		No		No		No		No
2023-03-29 09:04:07	2023-03-29 09:17:13	2023-03-29	2021-08-24	Yes	Good		Yes	2021-08-27		3	Yes	2021-08-27		3	Yes	2021-11-05		73	Yes	2021-12-17		115	Yes	2022-01-18		147	Yes	2022-09-07		379	Yes	2022-09-07		379	Yes	2022-09-07		379	No		No		No		No		No		No
2023-04-02 12:52:51	2023-04-02 13:01:46	2023-04-02	2021-07-28	Yes	Good		Yes	2021-08-31		34	Yes	2021-07-29		1	Yes	2021-10-26		90	Yes	2021-11-30		125	Yes	2021-12-28		153	Yes	2022-07-05		342	Yes	2022-07-05		342	Yes	2022-09-27		426	No		No		No		No		No		No
2023-04-19 09:50:54	2023-04-19 11:34:16	2023-04-19	2020-09-15	No		Card missing	No		Yes		No		Yes		No		Yes		No		Yes		No		Yes		No		Yes		No		Yes		No		Yes		No		No		No		No		No		No
2023-04-19 10:12:35	2023-04-19 11:34:07	2023-04-19	2021-03-10	No		Never took the child for routine immunization	No		No		No		No		No		No		No		No		No		No		No		No		No		No		No		No		No		No		No		No		No		No
2023-04-01 11:40:04	2023-04-01 11:50:35	2023-04-01	2021-10-20	Yes	Good		Yes	2021-10-25		5	Yes	2021-10-25		5	Yes	2021-12-24		65	Yes	2022-02-25		128	Yes	2022-04-29		191	No		No		No		No		No		No		No		No		No		No		No		No
2023-04-19 10:37:07	2023-04-19 11:33:40	2023-04-19	2020-04-19	No		Card missing	No		Yes		No		Yes		No		Yes		No		Yes		No		Yes		No		Yes		No		Yes		No		Yes		No		Yes		No		Yes		No		Yes
2023-03-26 13:55:18	2023-03-26 14:08:54	2023-03-26	2021-10-18	Yes	Bad		Yes	2021-10-26		8	Yes	2021-10-26		8	Yes	2022-01-17		91	Yes	2022-02-24		129	Yes	2022-05-23		217	No		No		No		No		No		No		No		No		No		No		No		No
2023-04-27 14:36:49	2023-04-28 09:04:01	2023-04-27	2021-10-13	Yes	Good		Yes	2021-11-22		40	Yes	2021-11-22		40	Yes	2021-12-14		62	Yes	2022-01-18		97	Yes	2022-02-22		132	Yes	2022-09-29		351	Yes	2022-09-29		351	Yes	2022-12-21		434	No		No		Yes	2023-03-16		519	No		No
2023-03-29 12:07:45	2023-03-29 12:18:13	2023-03-29	2021-03-30	Yes	Good		No		No		No		No		Yes	2021-06-04		66	Yes	2021-07-02		94	Yes	2021-09-08		162	Yes	2022-01-11		287	Yes	2022-01-11		287	Yes	2022-04-22		388	Yes	2022-10-21		570	Yes	2022-08-12		500	Yes	2022-10-21
2023-04-27 14:44:53	2023-04-28 09:07:33	2023-04-27	2020-11-14	No		Card damage	No		Yes		No		Yes		No		Yes		No		Yes		No		Yes		No		Yes		No		Yes		No		Yes		No		No		No		No		No		No
2023-04-27 15:02:02	2023-04-28 09:10:01	2023-04-27	2020-11-11	No		Card missing	No		Yes		No		No		No		Yes		No		Yes		No		No		No		No		No		No		No		No		No		No		No		No		No		No
2023-03-29 12:00:22	2023-03-29 12:08:16	2023-03-29	2020-12-25	Yes	Good		No		Yes		No		Yes		No		Yes		No		Yes		No		Yes		No		Yes		No		Yes		No		Yes		No		Yes		No		Yes		No		Yes
2023-04-01 19:48:24	2023-04-01 20:26:49	2023-04-01	2020-08-08	Yes	Good		No		Yes		No		Yes		Yes	2020-10-21		74	Yes	2020-11-26		110	Yes	2021-10-13		431	Yes	2021-11-11		460	Yes	2021-11-11		460	Yes	2021-10-13		431	No		No		No		No		No		No
2023-04-12 13:04:13	2023-04-12 15:41:30	2023-04-12	2021-04-16	Yes	Good		No		Yes		No		Yes		No		Yes		No		Yes		No		Yes		No		Yes		No		Yes		No		No		No		No		No		No		No		No
[truncated: 22 more columns]
